# Supplementary material for: RNase L promotes the formation of unique ribonucleoprotein granules distinct from stress granules
Source: J Biol Chem. 2020 Jan 2;295(6):1426–38. doi: 10.1074/jbc.RA119.011638 (PMC7008361; doi:10.1074/jbc.RA119.011638)
Supplement: Supporting Information [file supp_RA119.011638_156724_1_supp_443964_q2gngf.xlsx]

## Sheet: Legend
Data File 1. Mass spectometry of RLB-associated proteins
Sheet 1	Parameters for mass spectrometry of RLBs
Sheet 2	Raw data for mass spectrometry of RLBs
Sheet 3	Proteins enriched in RLBs
Sheet 4	Proteins in SG proteome (Jain et al., 2016; Youn et al., 2018; Markmiller et al., 2018)
Sheet 5	Overlap between RLBs and SGs
Sheet 6	RLB proteins not SGs

## Sheet: 1 MS Parameters
Parameter	Value
Version	1.5.2.8
User name	ThomasLee
Machine name	RESOLVER
Date of writing	2018-03-12 11:11:09
Fixed modifications	Carbamidomethyl (C)
Decoy mode	revert
Special AAs	KR
Include contaminants	TRUE
MS/MS tol. (FTMS)	20 ppm
Top MS/MS peaks per 100 Da. (FTMS)	12
MS/MS deisotoping (FTMS)	TRUE
MS/MS tol. (ITMS)	0.5 Da
Top MS/MS peaks per 100 Da. (ITMS)	8
MS/MS deisotoping (ITMS)	FALSE
MS/MS tol. (TOF)	40 ppm
Top MS/MS peaks per 100 Da. (TOF)	10
MS/MS deisotoping (TOF)	TRUE
MS/MS tol. (Unknown)	0.5 Da
Top MS/MS peaks per 100 Da. (Unknown)	8
MS/MS deisotoping (Unknown)	FALSE
PSM FDR	0.01
Protein FDR	0.01
Site FDR	0.01
Use Normalized Ratios For Occupancy	TRUE
Min. peptide Length	7
Min. score for unmodified peptides	0
Min. score for modified peptides	40
Min. delta score for unmodified peptides	0
Min. delta score for modified peptides	6
Min. unique peptides	0
Min. razor peptides	1
Min. peptides	1
Use only unmodified peptides and	TRUE
Modifications included in protein quantification	Acetyl (Protein N-term);Oxidation (M)
Peptides used for protein quantification	Razor
Discard unmodified counterpart peptides	TRUE
Min. ratio count	2
Re-quantify	FALSE
Use delta score	FALSE
iBAQ	FALSE
iBAQ log fit	FALSE
Match between runs	FALSE
Find dependent peptides	FALSE
Fasta file	C:\Users\ThomasLee\Desktop\Facility Reference\Uniprot_FASTA\Uniprot_Human_20180112.fasta
Labeled amino acid filtering	TRUE
Site tables	Oxidation (M)Sites.txt
Decoy mode	revert
Special AAs	KR
Include contaminants	TRUE
RT shift	FALSE
Advanced ratios	TRUE
AIF correlation	0.47
First pass AIF correlation	0.8
AIF topx	20
AIF min mass	0
AIF SIL weight	4
AIF ISO weight	2
AIF iterative	TRUE
AIF threshold FDR	0.01

## Sheet: 2. Mass spec RLBs raw data
Majority protein IDs	Protein names	Gene names	Fasta headers	Number of proteins	Peptides	Mol. weight [kDa]	Q-value	Score	LFQ intensity RLB GFP-G3BP1 Rep1	LFQ intensity RLB GFP-G3BP1 Rep2	LFQ intensity RLB GFP-G3BP1 Rep3	LFQ intensity RLB IgG	MS/MS Count RLB GFP-G3BP1 Rep1	MS/MS Count RLB GFP-G3BP1 Rep2	MS/MS Count RLB GFP-G3BP1 Rep3	RLB_average	RLB_Standard_deviation	MS/MS Count RLB IgG	RLB fold change over IgG
H7C469;A0A1B0GW44;A0A1B0GV23;A0A1B0GVD5;A0A1B0GWE8;A0A1B0GU92;A0A1B0GU03;P07339;H7C1V0;F8W787;F8WD96;C9JH19;A0A1B0GVP3	Cathepsin D;Cathepsin D light chain;Cathepsin D heavy chain	CTSD	>tr|H7C469|H7C469_HUMAN Uncharacterized protein (Fragment) OS=Homo sapiens PE=1 SV=7;>tr|A0A1B0GW44|A0A1B0GW44_HUMAN Cathepsin D OS=Homo sapiens GN=CTSD PE=1 SV=1;>tr|A0A1B0GV23|A0A1B0GV23_HUMAN Cathepsin D OS=Homo sapiens GN=CTSD PE=1 SV=1;>tr|A0A1B0GVD5|	13	2	35.785	0	6.2015	0	0	0	0	0	0	0	0	0	0	#DIV/0!
Q13823	Nucleolar GTP-binding protein 2	GNL2	>sp|Q13823|NOG2_HUMAN Nucleolar GTP-binding protein 2 OS=Homo sapiens GN=GNL2 PE=1 SV=1	1	2	83.654	0	6.329	0	0	0	0	0	0	0	0	0	0	#DIV/0!
A0A0D9SF60;Q99569	Plakophilin-4	PKP4	>tr|A0A0D9SF60|A0A0D9SF60_HUMAN Plakophilin-4 OS=Homo sapiens GN=PKP4 PE=1 SV=1;>sp|Q99569|PKP4_HUMAN Plakophilin-4 OS=Homo sapiens GN=PKP4 PE=1 SV=2	2	2	133.97	0	2.6945	0	0	0	0	0	0	0	0	0	0	#DIV/0!
G5E9Q4;O75569;F8WEG8;C9JMM3	Interferon-inducible double-stranded RNA-dependent protein kinase activator A	PRKRA	>tr|G5E9Q4|G5E9Q4_HUMAN Interferon-inducible double-stranded RNA-dependent protein kinase activator A OS=Homo sapiens GN=PRKRA PE=1 SV=1;>sp|O75569|PRKRA_HUMAN Interferon-inducible double-stranded RNA-dependent protein kinase activator A OS=Homo sapiens GN	4	2	11.509	0	25.405	0	0	0	0	0	0	0	0	0	0	#DIV/0!
K7EQQ9;K7ELC7;P61353	60S ribosomal protein L27	RPL27	>tr|K7EQQ9|K7EQQ9_HUMAN 60S ribosomal protein L27 OS=Homo sapiens GN=RPL27 PE=1 SV=1;>tr|K7ELC7|K7ELC7_HUMAN 60S ribosomal protein L27 (Fragment) OS=Homo sapiens GN=RPL27 PE=1 SV=1;>sp|P61353|RL27_HUMAN 60S ribosomal protein L27 OS=Homo sapiens GN=RPL27 PE	3	2	9.7405	0.0065574	1.5563	0	0	0	0	0	0	0	0	0	0	#DIV/0!
H0Y9R4;H0Y9V9;P32969;D6RAN4	60S ribosomal protein L9	RPL9	>tr|H0Y9R4|H0Y9R4_HUMAN 60S ribosomal protein L9 (Fragment) OS=Homo sapiens GN=RPL9 PE=1 SV=1;>tr|H0Y9V9|H0Y9V9_HUMAN 60S ribosomal protein L9 (Fragment) OS=Homo sapiens GN=RPL9 PE=1 SV=1;>sp|P32969|RL9_HUMAN 60S ribosomal protein L9 OS=Homo sapiens GN=RPL	4	2	10.045	0	2.9852	0	0	0	0	0	0	0	0	0	0	#DIV/0!
H7C1M2;P18583;J3QSZ5	Protein SON	SON	>tr|H7C1M2|H7C1M2_HUMAN Protein SON (Fragment) OS=Homo sapiens GN=SON PE=1 SV=1;>sp|P18583|SON_HUMAN Protein SON OS=Homo sapiens GN=SON PE=1 SV=4;>tr|J3QSZ5|J3QSZ5_HUMAN Protein SON OS=Homo sapiens GN=SON PE=1 SV=1	3	2	159.91	0	12.515	0	0	0	0	0	0	0	0	0	0	#DIV/0!
A0A0B4J1R9;Q8N0S2	Synaptonemal complex central element protein 1	SYCE1	>tr|A0A0B4J1R9|A0A0B4J1R9_HUMAN Synaptonemal complex central element protein 1 OS=Homo sapiens GN=SYCE1 PE=1 SV=1;>sp|Q8N0S2|SYCE1_HUMAN Synaptonemal complex central element protein 1 OS=Homo sapiens GN=SYCE1 PE=1 SV=2	2	2	36.26	0.0033389	1.6249	0	0	0	0	0	0	0	0	0	0	#DIV/0!
E9PIE4;Q9Y6C9	Mitochondrial carrier homolog 2	MTCH2	>tr|E9PIE4|E9PIE4_HUMAN Mitochondrial carrier homolog 2 (Fragment) OS=Homo sapiens GN=MTCH2 PE=1 SV=8;>sp|Q9Y6C9|MTCH2_HUMAN Mitochondrial carrier homolog 2 OS=Homo sapiens GN=MTCH2 PE=1 SV=1	2	3	28.549	0.0018083	2.1897	0	0	0	0	0	0	0	0	0	0	#DIV/0!
Q9HCY8	Protein S100-A14	S100A14	>sp|Q9HCY8|S10AE_HUMAN Protein S100-A14 OS=Homo sapiens GN=S100A14 PE=1 SV=1	1	3	11.662	0	17.546	0	0	0	0	0	0	0	0	0	0	#DIV/0!
P49411	Elongation factor Tu, mitochondrial	TUFM	>sp|P49411|EFTU_HUMAN Elongation factor Tu, mitochondrial OS=Homo sapiens GN=TUFM PE=1 SV=2	1	3	49.541	0	11.015	0	0	0	0	0	0	0	0	0	0	#DIV/0!
P62136;E9PMD7	Serine/threonine-protein phosphatase PP1-alpha catalytic subunit;Serine/threonine-protein phosphatase	PPP1CA	>sp|P62136|PP1A_HUMAN Serine/threonine-protein phosphatase PP1-alpha catalytic subunit OS=Homo sapiens GN=PPP1CA PE=1 SV=1;>tr|E9PMD7|E9PMD7_HUMAN Serine/threonine-protein phosphatase (Fragment) OS=Homo sapiens GN=PPP1CA PE=1 SV=1	2	4	37.512	0.0017153	1.8314	0	198460	0	0	0	0	0	0	0	0	#DIV/0!
I3L204;I3L4D4;I3L3Y6;I3L3F5		MYO1C	>tr|I3L204|I3L204_HUMAN Unconventional myosin-Ic (Fragment) OS=Homo sapiens GN=MYO1C PE=1 SV=2;>tr|I3L4D4|I3L4D4_HUMAN Unconventional myosin-Ic (Fragment) OS=Homo sapiens GN=MYO1C PE=1 SV=1;>tr|I3L3Y6|I3L3Y6_HUMAN Unconventional myosin-Ic (Fragment) OS=Hom	5	12	30.682	0.0033784	1.7206	0	0	0	0	0	0	0	0	0	0	#DIV/0!
Q9Y224	UPF0568 protein C14orf166	C14orf166	>sp|Q9Y224|RTRAF_HUMAN RNA transcription, translation and transport factor protein OS=Homo sapiens GN=RTRAF PE=1 SV=1	1	2	28.068	0	6.9275	0	0	0	0	0	0	1	0.333333	0.57735	0	#DIV/0!
P50750;F8VXD2;K7ELV5;F8VYH9;F8VZZ0;E5RIU6;X6RE90;F8VTV8;F8VWX7;F8VZ51;K7EJ83;A0A087WZZ9;E7ESI2;H0YAZ9;A0A024QZP7;Q9BVE2;E7EUK8;G3V5T9;E5RGN0;A0A087X209;A0A087WZU2;F5H6Z0;J3QSD7;Q00535;P06493;P24941;P11802;Q00526;Q00534;Q96Q40;O94921;Q07002;Q00536;Q00537;Q9NYV4;Q14004	Cyclin-dependent kinase 9;Cyclin-dependent-like kinase 5;Cyclin-dependent kinase 1;Cyclin-dependent kinase 2;Cyclin-dependent kinase 4;Cyclin-dependent kinase 3;Cyclin-dependent kinase 6;Cyclin-dependent kinase 15;Cyclin-dependent kinase 14;Cyclin-dependent kinase 18;Cyclin-dependent kinase 16;Cyclin-dependent kinase 17;Cyclin-dependent kinase 12;Cyclin-dependent kinase 13	CDK9;CDK4;CDK3;CDK1;CDK2;CDK16;CDC2;CDK14;CDK17;CDK12;CDK5;CDK6;CDK15;CDK18;CDK13	>sp|P50750|CDK9_HUMAN Cyclin-dependent kinase 9 OS=Homo sapiens GN=CDK9 PE=1 SV=3;>tr|F8VXD2|F8VXD2_HUMAN Cyclin-dependent kinase 4 (Fragment) OS=Homo sapiens GN=CDK4 PE=1 SV=1;>tr|K7ELV5|K7ELV5_HUMAN Cyclin-dependent kinase 3 (Fragment) OS=Homo sapiens GN	36	2	42.777	0.0079239	1.3362	0	0	0	0	0	1	0	0.333333	0.57735	0	#DIV/0!
Q03701	CCAAT/enhancer-binding protein zeta	CEBPZ	>sp|Q03701|CEBPZ_HUMAN CCAAT/enhancer-binding protein zeta OS=Homo sapiens GN=CEBPZ PE=1 SV=3	1	2	120.97	0	3.4836	0	2096400	0	0	0	1	0	0.333333	0.57735	0	#DIV/0!
P02452	Collagen alpha-1(I) chain	COL1A1	>sp|P02452|CO1A1_HUMAN Collagen alpha-1(I) chain OS=Homo sapiens GN=COL1A1 PE=1 SV=5	1	2	138.94	0.0017606	1.983	0	0	0	0	0	0	1	0.333333	0.57735	0	#DIV/0!
Q86X51	Uncharacterized protein CXorf67	CXorf67	>sp|Q86X51|CX067_HUMAN Uncharacterized protein CXorf67 OS=Homo sapiens GN=CXorf67 PE=1 SV=1	1	2	51.893	0	3.3208	0	0	265290	0	0	0	1	0.333333	0.57735	0	#DIV/0!
Q5QPK2;O60762;Q5QPJ9;H0Y368	Dolichol-phosphate mannosyltransferase subunit 1	DPM1	>tr|Q5QPK2|Q5QPK2_HUMAN Dolichol-phosphate mannosyltransferase subunit 1 OS=Homo sapiens GN=DPM1 PE=1 SV=1;>sp|O60762|DPM1_HUMAN Dolichol-phosphate mannosyltransferase subunit 1 OS=Homo sapiens GN=DPM1 PE=1 SV=1;>tr|Q5QPJ9|Q5QPJ9_HUMAN Dolichol-phosphate m	4	2	32.426	0	8.1863	0	0	235990	0	0	0	1	0.333333	0.57735	0	#DIV/0!
P63167;F8VXI7;F8VXL2;F8VRV5;Q96FJ2	Dynein light chain 1, cytoplasmic;Dynein light chain 2, cytoplasmic	DYNLL1;DYNLL2	>sp|P63167|DYL1_HUMAN Dynein light chain 1, cytoplasmic OS=Homo sapiens GN=DYNLL1 PE=1 SV=1;>tr|F8VXI7|F8VXI7_HUMAN Dynein light chain 1, cytoplasmic (Fragment) OS=Homo sapiens GN=DYNLL1 PE=1 SV=1;>tr|F8VXL2|F8VXL2_HUMAN Dynein light chain 1, cytoplasmic O	5	2	10.366	0	3.0818	0	0	0	0	0	0	1	0.333333	0.57735	0	#DIV/0!
Q16610	Extracellular matrix protein 1	ECM1	>sp|Q16610|ECM1_HUMAN Extracellular matrix protein 1 OS=Homo sapiens GN=ECM1 PE=1 SV=2	1	2	60.673	0	3.3213	0	0	0	0	0	1	0	0.333333	0.57735	0	#DIV/0!
E9PMW7;E9PIZ1;E9PPR1;E9PL12;E9PQ49;E9PI39;H0YCK7;E9PK01;A0A087X1X7;E9PRY8;P29692;E9PN91;E9PL71	Elongation factor 1-delta	EEF1D	>tr|E9PMW7|E9PMW7_HUMAN Elongation factor 1-delta OS=Homo sapiens GN=EEF1D PE=1 SV=1;>tr|E9PIZ1|E9PIZ1_HUMAN Elongation factor 1-delta (Fragment) OS=Homo sapiens GN=EEF1D PE=1 SV=1;>tr|E9PPR1|E9PPR1_HUMAN Elongation factor 1-delta (Fragment) OS=Homo sapien	13	2	14.18	0.0017182	1.8548	0	0	1137300	0	0	0	1	0.333333	0.57735	0	#DIV/0!
A0A0J9YXZ5;P46940;H0YLE8	Ras GTPase-activating-like protein IQGAP1	IQGAP1	>tr|A0A0J9YXZ5|A0A0J9YXZ5_HUMAN Ras GTPase-activating-like protein IQGAP1 OS=Homo sapiens GN=IQGAP1 PE=1 SV=1;>sp|P46940|IQGA1_HUMAN Ras GTPase-activating-like protein IQGAP1 OS=Homo sapiens GN=IQGAP1 PE=1 SV=1;>tr|H0YLE8|H0YLE8_HUMAN Ras GTPase-activating	3	2	136	0	6.7047	0	0	0	0	0	0	1	0.333333	0.57735	0	#DIV/0!
P47929	Galectin-7	LGALS7	>sp|P47929|LEG7_HUMAN Galectin-7 OS=Homo sapiens GN=LGALS7 PE=1 SV=2	1	2	15.075	0	19.662	0	0	0	0	0	0	1	0.333333	0.57735	0	#DIV/0!
J3KSW8;Q6WCQ1;K7EL39;J3QRL2;H7C3G6;H0Y7E2;H0Y2S9	Myosin phosphatase Rho-interacting protein	MPRIP	>tr|J3KSW8|J3KSW8_HUMAN Myosin phosphatase Rho-interacting protein (Fragment) OS=Homo sapiens GN=MPRIP PE=1 SV=1;>sp|Q6WCQ1|MPRIP_HUMAN Myosin phosphatase Rho-interacting protein OS=Homo sapiens GN=MPRIP PE=1 SV=3;>tr|K7EL39|K7EL39_HUMAN Myosin phosphatase	7	2	95.928	0	5.0088	0	0	0	0	0	1	0	0.333333	0.57735	0	#DIV/0!
H0YBU8;H0Y6Y8;B1AL05;Q8N983	39S ribosomal protein L43, mitochondrial	MRPL43	>tr|H0YBU8|H0YBU8_HUMAN 39S ribosomal protein L43, mitochondrial (Fragment) OS=Homo sapiens GN=MRPL43 PE=1 SV=1;>tr|H0Y6Y8|H0Y6Y8_HUMAN 39S ribosomal protein L43, mitochondrial (Fragment) OS=Homo sapiens GN=MRPL43 PE=1 SV=1;>tr|B1AL05|B1AL05_HUMAN 39S ribo	4	2	16.567	0	4.6697	0	679690	0	0	0	1	0	0.333333	0.57735	0	#DIV/0!
P24844	Myosin regulatory light polypeptide 9	MYL9	>sp|P24844|MYL9_HUMAN Myosin regulatory light polypeptide 9 OS=Homo sapiens GN=MYL9 PE=1 SV=4	1	2	19.827	0	7.0439	0	927050	0	0	0	1	0	0.333333	0.57735	0	#DIV/0!
B1AHD1;P55769	NHP2-like protein 1;NHP2-like protein 1, N-terminally processed	NHP2L1	>tr|B1AHD1|B1AHD1_HUMAN NHP2-like protein 1 OS=Homo sapiens GN=SNU13 PE=1 SV=1;>sp|P55769|NH2L1_HUMAN NHP2-like protein 1 OS=Homo sapiens GN=SNU13 PE=1 SV=3	2	2	14.627	0	25.872	0	0	0	0	0	1	0	0.333333	0.57735	0	#DIV/0!
Q5C9Z4	Nucleolar MIF4G domain-containing protein 1	NOM1	>sp|Q5C9Z4|NOM1_HUMAN Nucleolar MIF4G domain-containing protein 1 OS=Homo sapiens GN=NOM1 PE=1 SV=1	1	2	96.256	0	2.4821	0	0	0	0	0	0	1	0.333333	0.57735	0	#DIV/0!
P32119;A6NIW5	Peroxiredoxin-2	PRDX2	>sp|P32119|PRDX2_HUMAN Peroxiredoxin-2 OS=Homo sapiens GN=PRDX2 PE=1 SV=5;>tr|A6NIW5|A6NIW5_HUMAN Peroxiredoxin 2, isoform CRA_a OS=Homo sapiens GN=PRDX2 PE=1 SV=2	2	2	21.892	0	2.5014	0	166070	0	0	0	1	0	0.333333	0.57735	0	#DIV/0!
Q6P2Q9;I3L3Z8;I3L0J9	Pre-mRNA-processing-splicing factor 8	PRPF8	>sp|Q6P2Q9|PRP8_HUMAN Pre-mRNA-processing-splicing factor 8 OS=Homo sapiens GN=PRPF8 PE=1 SV=2;>tr|I3L3Z8|I3L3Z8_HUMAN Pre-mRNA-processing-splicing factor 8 (Fragment) OS=Homo sapiens GN=PRPF8 PE=1 SV=1;>tr|I3L0J9|I3L0J9_HUMAN Pre-mRNA-processing-splicing	3	2	273.6	0	3.5339	0	0	0	0	0	1	0	0.333333	0.57735	0	#DIV/0!
Q9P035;H3BS72	Very-long-chain (3R)-3-hydroxyacyl-CoA dehydratase 3	PTPLAD1	>sp|Q9P035|HACD3_HUMAN Very-long-chain (3R)-3-hydroxyacyl-CoA dehydratase 3 OS=Homo sapiens GN=HACD3 PE=1 SV=2;>tr|H3BS72|H3BS72_HUMAN Very-long-chain (3R)-3-hydroxyacyl-CoA dehydratase OS=Homo sapiens GN=HACD3 PE=1 SV=1	2	2	43.159	0	4.6286	0	0	0	0	0	1	0	0.333333	0.57735	0	#DIV/0!
U3KPZ7;Q9P2N5	RNA-binding protein 27	RBM27	>tr|U3KPZ7|U3KPZ7_HUMAN Uncharacterized protein OS=Homo sapiens PE=4 SV=1;>sp|Q9P2N5|RBM27_HUMAN RNA-binding protein 27 OS=Homo sapiens GN=RBM27 PE=1 SV=2	2	2	114.54	0.0033501	1.6455	0	0	0	0	0	0	1	0.333333	0.57735	0	#DIV/0!
M0R3H0;M0R210;Q6IPX4;P62249;M0QX76;M0R1M5	40S ribosomal protein S16	RPS16	>tr|M0R3H0|M0R3H0_HUMAN 40S ribosomal protein S16 OS=Homo sapiens GN=RPS16 PE=1 SV=1;>tr|M0R210|M0R210_HUMAN 40S ribosomal protein S16 OS=Homo sapiens GN=RPS16 PE=1 SV=1;>tr|Q6IPX4|Q6IPX4_HUMAN 40S ribosomal protein S16 OS=Homo sapiens GN=RPS16 PE=1 SV=1;>	6	2	11.075	0	3.2011	0	0	0	0	0	1	0	0.333333	0.57735	0	#DIV/0!
Q9H7N4	Splicing factor, arginine/serine-rich 19	SCAF1	>sp|Q9H7N4|SFR19_HUMAN Splicing factor, arginine/serine-rich 19 OS=Homo sapiens GN=SCAF1 PE=1 SV=3	1	2	139.27	0	3.0967	0	0	0	0	0	0	1	0.333333	0.57735	0	#DIV/0!
P53007;B4DP62	Tricarboxylate transport protein, mitochondrial	SLC25A1	>sp|P53007|TXTP_HUMAN Tricarboxylate transport protein, mitochondrial OS=Homo sapiens GN=SLC25A1 PE=1 SV=2;>tr|B4DP62|B4DP62_HUMAN Solute carrier family 25 (Mitochondrial carrier citrate transporter), member 1, isoform CRA_b OS=Homo sapiens GN=SLC25A1 PE=1	2	2	34.012	0.0017331	1.9239	0	572390	0	0	0	1	0	0.333333	0.57735	0	#DIV/0!
Q13247	Serine/arginine-rich splicing factor 6	SRSF6	>sp|Q13247|SRSF6_HUMAN Serine/arginine-rich splicing factor 6 OS=Homo sapiens GN=SRSF6 PE=1 SV=2	1	2	39.586	0	9.4135	0	0	3166200	0	1	0	0	0.333333	0.57735	0	#DIV/0!
P10599	Thioredoxin	TXN	>sp|P10599|THIO_HUMAN Thioredoxin OS=Homo sapiens GN=TXN PE=1 SV=3	1	2	11.737	0	3.2715	591930	0	0	0	1	0	0	0.333333	0.57735	0	#DIV/0!
Q7Z406;M0QY43	Myosin-14	MYH14	>sp|Q7Z406|MYH14_HUMAN Myosin-14 OS=Homo sapiens GN=MYH14 PE=1 SV=2;>tr|M0QY43|M0QY43_HUMAN Myosin-14 (Fragment) OS=Homo sapiens GN=MYH14 PE=1 SV=8	2	3	227.87	0	5.7067	0	645230	0	0	0	1	0	0.333333	0.57735	0	#DIV/0!
G5EA18;E5RJN7;E7EVI1;A0A0A0MTC4;A0A0A0MTD1;F8VPI7;E7EPX0;A0A0A0MTC6;E7EVJ4;E9PH62;A0A0A0MTC5;Q9NUL3	Double-stranded RNA-binding protein Staufen homolog 2	STAU2	>tr|G5EA18|G5EA18_HUMAN Double-stranded RNA-binding protein Staufen homolog 2 OS=Homo sapiens GN=STAU2 PE=1 SV=1;>tr|E5RJN7|E5RJN7_HUMAN Double-stranded RNA-binding protein Staufen homolog 2 (Fragment) OS=Homo sapiens GN=STAU2 PE=1 SV=1;>tr|E7EVI1|E7EVI1_H	13	3	31.723	0	18.873	0	0	0	0	0	0	1	0.333333	0.57735	0	#DIV/0!
Q16778;P33778;P23527;P06899;Q8N257	Histone H2B type 2-E;Histone H2B type 1-B;Histone H2B type 1-O;Histone H2B type 1-J;Histone H2B type 3-B	HIST2H2BE;HIST1H2BB;HIST1H2BO;HIST1H2BJ;HIST3H2BB	>sp|Q16778|H2B2E_HUMAN Histone H2B type 2-E OS=Homo sapiens GN=HIST2H2BE PE=1 SV=3;>sp|P33778|H2B1B_HUMAN Histone H2B type 1-B OS=Homo sapiens GN=HIST1H2BB PE=1 SV=2;>sp|P23527|H2B1O_HUMAN Histone H2B type 1-O OS=Homo sapiens GN=HIST1H2BO PE=1 SV=3;>sp|P06	8	5	13.92	0	12.33	0	0	0	0	0	1	0	0.333333	0.57735	0	#DIV/0!
Q9BQG0;I3L1L3	Myb-binding protein 1A	MYBBP1A	>sp|Q9BQG0|MBB1A_HUMAN Myb-binding protein 1A OS=Homo sapiens GN=MYBBP1A PE=1 SV=2;>tr|I3L1L3|I3L1L3_HUMAN Myb-binding protein 1A (Fragment) OS=Homo sapiens GN=MYBBP1A PE=1 SV=1	3	6	148.85	0	12.171	0	0	0	0	0	0	1	0.333333	0.57735	0	#DIV/0!
E9PFF5;E7EU85		FXR1	>tr|E9PFF5|E9PFF5_HUMAN Fragile X mental retardation syndrome-related protein 1 OS=Homo sapiens GN=FXR1 PE=1 SV=1;>tr|E7EU85|E7EU85_HUMAN Fragile X mental retardation syndrome-related protein 1 OS=Homo sapiens GN=FXR1 PE=1 SV=1	2	13	55.105	0	2.7348	0	0	247300	0	0	0	1	0.333333	0.57735	0	#DIV/0!
P63261;I3L3I0;I3L1U9;I3L4N8	Actin, cytoplasmic 2;Actin, cytoplasmic 2, N-terminally processed	ACTG1	>sp|P63261|ACTG_HUMAN Actin, cytoplasmic 2 OS=Homo sapiens GN=ACTG1 PE=1 SV=1;>tr|I3L3I0|I3L3I0_HUMAN Actin, cytoplasmic 2 (Fragment) OS=Homo sapiens GN=ACTG1 PE=1 SV=1;>tr|I3L1U9|I3L1U9_HUMAN Actin, cytoplasmic 2 (Fragment) OS=Homo sapiens GN=ACTG1 PE=1 S	7	27	41.792	0	31.058	0	295850	0	0	0	1	0	0.333333	0.57735	0	#DIV/0!
O95831	Apoptosis-inducing factor 1, mitochondrial	AIFM1	>sp|O95831|AIFM1_HUMAN Apoptosis-inducing factor 1, mitochondrial OS=Homo sapiens GN=AIFM1 PE=1 SV=1	1	2	66.9	0	3.1601	0	0	0	0	0	0	2	0.666667	1.1547	0	#DIV/0!
A0A087WUX8;A0A087WYF7;Q6UXV4	MICOS complex subunit MIC27	APOOL	>tr|A0A087WUX8|A0A087WUX8_HUMAN MICOS complex subunit OS=Homo sapiens GN=APOOL PE=1 SV=1;>tr|A0A087WYF7|A0A087WYF7_HUMAN MICOS complex subunit OS=Homo sapiens GN=APOOL PE=1 SV=1;>sp|Q6UXV4|MIC27_HUMAN MICOS complex subunit MIC27 OS=Homo sapiens GN=APOOL PE	3	2	28.761	0	3.0185	0	1740400	0	0	0	2	0	0.666667	1.1547	0	#DIV/0!
H0YH87;F8WB06;F8VQP2;V9GY86;Q99700;F8VRK6	Ataxin-2	ATXN2	>tr|H0YH87|H0YH87_HUMAN Ataxin-2 (Fragment) OS=Homo sapiens GN=ATXN2 PE=1 SV=1;>tr|F8WB06|F8WB06_HUMAN Ataxin-2 OS=Homo sapiens GN=ATXN2 PE=1 SV=1;>tr|F8VQP2|F8VQP2_HUMAN Ataxin-2 OS=Homo sapiens GN=ATXN2 PE=1 SV=1;>tr|V9GY86|V9GY86_HUMAN Ataxin-2 OS=Homo	6	2	98.004	0	20.512	0	0	0	0	0	1	1	0.666667	0.57735	0	#DIV/0!
Q14137;A0A075B729	Ribosome biogenesis protein BOP1	BOP1	>sp|Q14137|BOP1_HUMAN Ribosome biogenesis protein BOP1 OS=Homo sapiens GN=BOP1 PE=1 SV=2;>tr|A0A075B729|A0A075B729_HUMAN Ribosome biogenesis protein BOP1 (Fragment) OS=Homo sapiens GN=BOP1 PE=1 SV=1	2	2	83.629	0	13.205	0	356180	0	0	0	2	0	0.666667	1.1547	0	#DIV/0!
A6PVU7;Q9P2M7;A2A3M4	Cingulin	CGN	>tr|A6PVU7|A6PVU7_HUMAN Cingulin (Fragment) OS=Homo sapiens GN=CGN PE=1 SV=1;>sp|Q9P2M7|CING_HUMAN Cingulin OS=Homo sapiens GN=CGN PE=1 SV=2;>tr|A2A3M4|A2A3M4_HUMAN Cingulin (Fragment) OS=Homo sapiens GN=CGN PE=1 SV=1	3	2	31.47	0	3.7858	0	0	430590	0	0	0	2	0.666667	1.1547	0	#DIV/0!
Q9ULV4;F8W1H8;F8VUX3;F8VSA4;F8VRE9;F8VTT6;F8VVB7;B4E3S0	Coronin-1C;Coronin	CORO1C	>sp|Q9ULV4|COR1C_HUMAN Coronin-1C OS=Homo sapiens GN=CORO1C PE=1 SV=1;>tr|F8W1H8|F8W1H8_HUMAN Coronin (Fragment) OS=Homo sapiens GN=CORO1C PE=1 SV=1;>tr|F8VUX3|F8VUX3_HUMAN Coronin OS=Homo sapiens GN=CORO1C PE=1 SV=1;>tr|F8VSA4|F8VSA4_HUMAN Coronin (Fragme	8	2	53.248	0	86.258	0	0	692610	0	0	1	1	0.666667	0.57735	0	#DIV/0!
Q10570;A0A087X101	Cleavage and polyadenylation specificity factor subunit 1	CPSF1	>sp|Q10570|CPSF1_HUMAN Cleavage and polyadenylation specificity factor subunit 1 OS=Homo sapiens GN=CPSF1 PE=1 SV=2;>tr|A0A087X101|A0A087X101_HUMAN Cleavage and polyadenylation-specificity factor subunit 1 OS=Homo sapiens GN=CPSF1 PE=1 SV=1	2	2	160.88	0	3.4545	0	0	763280	0	0	0	2	0.666667	1.1547	0	#DIV/0!
J3KNN5;Q9UJV9	Probable ATP-dependent RNA helicase DDX41	DDX41	>tr|J3KNN5|J3KNN5_HUMAN Probable ATP-dependent RNA helicase DDX41 (Fragment) OS=Homo sapiens GN=DDX41 PE=1 SV=1;>sp|Q9UJV9|DDX41_HUMAN Probable ATP-dependent RNA helicase DDX41 OS=Homo sapiens GN=DDX41 PE=1 SV=2	2	2	71.648	0.0018149	2.1955	0	155550	0	0	0	1	1	0.666667	0.57735	0	#DIV/0!
Q6UN15;A0A0B4J203	Pre-mRNA 3-end-processing factor FIP1	FIP1L1	>sp|Q6UN15|FIP1_HUMAN Pre-mRNA 3-end-processing factor FIP1 OS=Homo sapiens GN=FIP1L1 PE=1 SV=1;>tr|A0A0B4J203|A0A0B4J203_HUMAN Uncharacterized protein OS=Homo sapiens PE=3 SV=1	2	2	66.526	0	71.602	0	0	1454700	0	0	1	1	0.666667	0.57735	0	#DIV/0!
C9JZN1;C9JIS1;C9JXA5;P62879	Guanine nucleotide-binding protein G(I)/G(S)/G(T) subunit beta-2	GNB2	>tr|C9JZN1|C9JZN1_HUMAN Guanine nucleotide-binding protein G(I)/G(S)/G(T) subunit beta-2 (Fragment) OS=Homo sapiens GN=GNB2 PE=1 SV=1;>tr|C9JIS1|C9JIS1_HUMAN Guanine nucleotide-binding protein G(I)/G(S)/G(T) subunit beta-2 (Fragment) OS=Homo sapiens GN=GNB	4	2	17.032	0	5.5941	0	0	1976100	0	0	0	2	0.666667	1.1547	0	#DIV/0!
Q8IXM3	39S ribosomal protein L41, mitochondrial	MRPL41	>sp|Q8IXM3|RM41_HUMAN 39S ribosomal protein L41, mitochondrial OS=Homo sapiens GN=MRPL41 PE=1 SV=1	1	2	15.383	0	4.8616	0	0	0	0	0	1	1	0.666667	0.57735	0	#DIV/0!
A0A087WV29;Q9H0A0;E9PMU0	N-acetyltransferase 10	NAT10	>tr|A0A087WV29|A0A087WV29_HUMAN RNA cytidine acetyltransferase OS=Homo sapiens GN=NAT10 PE=1 SV=1;>sp|Q9H0A0|NAT10_HUMAN RNA cytidine acetyltransferase OS=Homo sapiens GN=NAT10 PE=1 SV=2;>tr|E9PMU0|E9PMU0_HUMAN RNA cytidine acetyltransferase OS=Homo sapien	3	2	93.533	0	8.7167	0	0	0	0	0	1	1	0.666667	0.57735	0	#DIV/0!
Q96I25;Q5W011;Q5W010	Splicing factor 45	RBM17	>sp|Q96I25|SPF45_HUMAN Splicing factor 45 OS=Homo sapiens GN=RBM17 PE=1 SV=1;>tr|Q5W011|Q5W011_HUMAN Splicing factor 45 (Fragment) OS=Homo sapiens GN=RBM17 PE=1 SV=1;>tr|Q5W010|Q5W010_HUMAN Splicing factor 45 (Fragment) OS=Homo sapiens GN=RBM17 PE=1 SV=1	3	2	44.961	0	87.017	0	0	938140	0	0	1	1	0.666667	0.57735	0	#DIV/0!
P15927;Q5TEJ0;Q5TEJ7	Replication protein A 32 kDa subunit	RPA2	>sp|P15927|RFA2_HUMAN Replication protein A 32 kDa subunit OS=Homo sapiens GN=RPA2 PE=1 SV=1;>tr|Q5TEJ0|Q5TEJ0_HUMAN Replication protein A 32 kDa subunit (Fragment) OS=Homo sapiens GN=RPA2 PE=1 SV=1;>tr|Q5TEJ7|Q5TEJ7_HUMAN Replication protein A 32 kDa subu	3	2	29.247	0	6.5434	0	0	1865100	0	0	0	2	0.666667	1.1547	0	#DIV/0!
Q8J015;M0QYS1;P40429;Q6NVV1	60S ribosomal protein L13a;Putative 60S ribosomal protein L13a protein RPL13AP3	RPL13a;RPL13A;RPL13AP3	>tr|Q8J015|Q8J015_HUMAN 60S ribosomal protein L13a OS=Homo sapiens GN=RPL13a PE=1 SV=1;>tr|M0QYS1|M0QYS1_HUMAN 60S ribosomal protein L13a (Fragment) OS=Homo sapiens GN=RPL13A PE=1 SV=2;>sp|P40429|RL13A_HUMAN 60S ribosomal protein L13a OS=Homo sapiens GN=RP	4	2	16.731	0	4.4495	0	0	0	0	1	1	0	0.666667	0.57735	0	#DIV/0!
E7ETK0;A0A087WUS0;P62847	40S ribosomal protein S24	RPS24	>tr|E7ETK0|E7ETK0_HUMAN 40S ribosomal protein S24 OS=Homo sapiens GN=RPS24 PE=1 SV=1;>tr|A0A087WUS0|A0A087WUS0_HUMAN 40S ribosomal protein S24 OS=Homo sapiens GN=RPS24 PE=1 SV=1;>sp|P62847|RS24_HUMAN 40S ribosomal protein S24 OS=Homo sapiens GN=RPS24 PE=1	3	2	15.197	0	7.7585	0	0	0	0	0	1	1	0.666667	0.57735	0	#DIV/0!
J3QSV6;O76021;I3L3U9	Ribosomal L1 domain-containing protein 1	RSL1D1	>tr|J3QSV6|J3QSV6_HUMAN Ribosomal L1 domain-containing protein 1 (Fragment) OS=Homo sapiens GN=RSL1D1 PE=1 SV=1;>sp|O76021|RL1D1_HUMAN Ribosomal L1 domain-containing protein 1 OS=Homo sapiens GN=RSL1D1 PE=1 SV=3;>tr|I3L3U9|I3L3U9_HUMAN Ribosomal L1 domain-	3	2	48.208	0	3.9314	0	0	3848400	0	0	0	2	0.666667	1.1547	0	#DIV/0!
O43290	U4/U6.U5 tri-snRNP-associated protein 1	SART1	>sp|O43290|SNUT1_HUMAN U4/U6.U5 tri-snRNP-associated protein 1 OS=Homo sapiens GN=SART1 PE=1 SV=1	1	2	90.254	0	6.5516	0	0	995260	0	0	1	1	0.666667	0.57735	0	#DIV/0!
J3QLE5;P63162;P14678;J3KRY3;S4R3P3	Small nuclear ribonucleoprotein-associated protein N;Small nuclear ribonucleoprotein-associated proteins B and B	SNRPN;SNRPB	>tr|J3QLE5|J3QLE5_HUMAN Small nuclear ribonucleoprotein-associated protein N (Fragment) OS=Homo sapiens GN=SNRPN PE=1 SV=1;>sp|P63162|RSMN_HUMAN Small nuclear ribonucleoprotein-associated protein N OS=Homo sapiens GN=SNRPN PE=1 SV=1;>sp|P14678|RSMB_HUMAN S	5	2	17.546	0	2.8997	0	0	0	0	0	2	0	0.666667	1.1547	0	#DIV/0!
A0A0D9SF54;A0A0D9SGF6;Q13813	Spectrin alpha chain, non-erythrocytic 1	SPTAN1	>tr|A0A0D9SF54|A0A0D9SF54_HUMAN Spectrin alpha chain, non-erythrocytic 1 OS=Homo sapiens GN=SPTAN1 PE=1 SV=1;>tr|A0A0D9SGF6|A0A0D9SGF6_HUMAN Spectrin alpha chain, non-erythrocytic 1 OS=Homo sapiens GN=SPTAN1 PE=1 SV=1;>sp|Q13813|SPTN1_HUMAN Spectrin alpha	3	2	282.83	0	4.7467	0	0	418450	0	0	0	2	0.666667	1.1547	0	#DIV/0!
H0YKU1;H0YNJ8;Q9NYL9	Tropomodulin-3	TMOD3	>tr|H0YKU1|H0YKU1_HUMAN Tropomodulin-3 (Fragment) OS=Homo sapiens GN=TMOD3 PE=1 SV=1;>tr|H0YNJ8|H0YNJ8_HUMAN Tropomodulin-3 OS=Homo sapiens GN=TMOD3 PE=1 SV=1;>sp|Q9NYL9|TMOD3_HUMAN Tropomodulin-3 OS=Homo sapiens GN=TMOD3 PE=1 SV=1	3	2	20.79	0	15.203	0	0	858830	0	0	0	2	0.666667	1.1547	0	#DIV/0!
H0YIQ2;P49750	YLP motif-containing protein 1	YLPM1	>tr|H0YIQ2|H0YIQ2_HUMAN YLP motif-containing protein 1 (Fragment) OS=Homo sapiens GN=YLPM1 PE=1 SV=1;>sp|P49750|YLPM1_HUMAN YLP motif-containing protein 1 OS=Homo sapiens GN=YLPM1 PE=1 SV=3	2	2	180.28	0.0017422	1.9503	0	0	78850	0	0	1	1	0.666667	0.57735	0	#DIV/0!
P51786	Zinc finger protein 157	ZNF157	>sp|P51786|ZN157_HUMAN Zinc finger protein 157 OS=Homo sapiens GN=ZNF157 PE=2 SV=2	1	2	58.29	0.0017825	2.0464	0	0	0	0	1	0	1	0.666667	0.57735	0	#DIV/0!
Q6NW34	Uncharacterized protein C3orf17	C3orf17	>sp|Q6NW34|NEPRO_HUMAN Nucleolus and neural progenitor protein OS=Homo sapiens GN=NEPRO PE=1 SV=3	2	3	64.551	0	26.129	0	0	436380	0	0	0	2	0.666667	1.1547	0	#DIV/0!
P50402;Q5HY57	Emerin	EMD	>sp|P50402|EMD_HUMAN Emerin OS=Homo sapiens GN=EMD PE=1 SV=1;>tr|Q5HY57|Q5HY57_HUMAN Emerin OS=Homo sapiens GN=EMD PE=1 SV=1	2	3	28.994	0.0018116	2.195	0	0	843980	0	0	1	1	0.666667	0.57735	0	#DIV/0!
A0A286YEY1;P01876;A0A0G2JMB2;A0A286YEY5;P01877	Ig alpha-1 chain C region;Ig alpha-2 chain C region	IGHA1;IGHA2	>tr|A0A286YEY1|A0A286YEY1_HUMAN Immunoglobulin heavy constant alpha 1 (Fragment) OS=Homo sapiens GN=IGHA1 PE=1 SV=1;>sp|P01876|IGHA1_HUMAN Immunoglobulin heavy constant alpha 1 OS=Homo sapiens GN=IGHA1 PE=1 SV=2;>tr|A0A0G2JMB2|A0A0G2JMB2_HUMAN Immunoglobul	5	3	42.848	0	9.1372	0	0	249600	0	1	0	1	0.666667	0.57735	0	#DIV/0!
Q13123;E7EQZ7	Protein Red	IK	>sp|Q13123|RED_HUMAN Protein Red OS=Homo sapiens GN=IK PE=1 SV=3;>tr|E7EQZ7|E7EQZ7_HUMAN Protein Red (Fragment) OS=Homo sapiens GN=IK PE=1 SV=1	4	3	65.601	0	5.1516	0	0	0	0	0	1	1	0.666667	0.57735	0	#DIV/0!
Q8IVT2	Mitotic interactor and substrate of PLK1	MISP	>sp|Q8IVT2|MISP_HUMAN Mitotic interactor and substrate of PLK1 OS=Homo sapiens GN=MISP PE=1 SV=1	1	3	75.356	0	14.441	0	0	837570	0	0	0	2	0.666667	1.1547	0	#DIV/0!
F5H3X6;F5GY37;J3KPX7;Q99623;F5GWA7	Prohibitin-2	PHB2	>tr|F5H3X6|F5H3X6_HUMAN Prohibitin-2 (Fragment) OS=Homo sapiens GN=PHB2 PE=1 SV=2;>tr|F5GY37|F5GY37_HUMAN Prohibitin-2 OS=Homo sapiens GN=PHB2 PE=1 SV=1;>tr|J3KPX7|J3KPX7_HUMAN Prohibitin-2 OS=Homo sapiens GN=PHB2 PE=1 SV=2;>sp|Q99623|PHB2_HUMAN Prohibitin	7	3	23.615	0	4.519	0	0	0	0	0	1	1	0.666667	0.57735	0	#DIV/0!
P12273	Prolactin-inducible protein	PIP	>sp|P12273|PIP_HUMAN Prolactin-inducible protein OS=Homo sapiens GN=PIP PE=1 SV=1	1	3	16.572	0	15.678	2576700	0	0	0	2	0	0	0.666667	1.1547	0	#DIV/0!
P08621	U1 small nuclear ribonucleoprotein 70 kDa	SNRNP70	>sp|P08621|RU17_HUMAN U1 small nuclear ribonucleoprotein 70 kDa OS=Homo sapiens GN=SNRNP70 PE=1 SV=2	2	3	51.556	0	11.226	0	0	2340100	0	0	0	2	0.666667	1.1547	0	#DIV/0!
Q14315	Filamin-C	FLNC	>sp|Q14315|FLNC_HUMAN Filamin-C OS=Homo sapiens GN=FLNC PE=1 SV=3	1	4	291.02	0	19.705	0	0	0	0	0	1	1	0.666667	0.57735	0	#DIV/0!
Q9Y4W2	Ribosomal biogenesis protein LAS1L	LAS1L	>sp|Q9Y4W2|LAS1L_HUMAN Ribosomal biogenesis protein LAS1L OS=Homo sapiens GN=LAS1L PE=1 SV=2	1	4	83.064	0	34.501	0	0	0	0	0	1	1	0.666667	0.57735	0	#DIV/0!
P62140	Serine/threonine-protein phosphatase PP1-beta catalytic subunit	PPP1CB	>sp|P62140|PP1B_HUMAN Serine/threonine-protein phosphatase PP1-beta catalytic subunit OS=Homo sapiens GN=PPP1CB PE=1 SV=3	3	4	37.186	0.0017513	1.9754	0	361640	0	0	0	1	1	0.666667	0.57735	0	#DIV/0!
A0A087WXM6;J3QQT2;J3KRX5;A0A0A6YYL6;P18621;J3KRB3;A0A087WWH0;J3QS96;J3QLC8;A0A0A0MRF8;A0A087WY81	60S ribosomal protein L17	RPL17	>tr|A0A087WXM6|A0A087WXM6_HUMAN 60S ribosomal protein L17 (Fragment) OS=Homo sapiens GN=RPL17 PE=3 SV=1;>tr|J3QQT2|J3QQT2_HUMAN 60S ribosomal protein L17 (Fragment) OS=Homo sapiens GN=RPL17 PE=3 SV=1;>tr|J3KRX5|J3KRX5_HUMAN 60S ribosomal protein L17 (Fragm	12	4	19.586	0	9.3809	0	0	0	0	0	1	1	0.666667	0.57735	0	#DIV/0!
A0A087X1A5;O95793;Q5JW30	Double-stranded RNA-binding protein Staufen homolog 1	STAU1	>tr|A0A087X1A5|A0A087X1A5_HUMAN Double-stranded RNA-binding protein Staufen homolog 1 OS=Homo sapiens GN=STAU1 PE=1 SV=1;>sp|O95793|STAU1_HUMAN Double-stranded RNA-binding protein Staufen homolog 1 OS=Homo sapiens GN=STAU1 PE=1 SV=2;>tr|Q5JW30|Q5JW30_HUMAN	4	4	54.945	0	12.328	0	0	367620	0	0	1	1	0.666667	0.57735	0	#DIV/0!
P12235;V9GYG0	ADP/ATP translocase 1	SLC25A4	>sp|P12235|ADT1_HUMAN ADP/ATP translocase 1 OS=Homo sapiens GN=SLC25A4 PE=1 SV=4;>tr|V9GYG0|V9GYG0_HUMAN ADP/ATP translocase 1 OS=Homo sapiens GN=SLC25A4 PE=1 SV=1	2	6	33.064	0	3.2962	0	0	46625	0	0	0	2	0.666667	1.1547	0	#DIV/0!
Q13748;Q6PEY2;C9J2C0;Q9NY65	Tubulin alpha-3C/D chain;Tubulin alpha-3E chain;Tubulin alpha-8 chain	TUBA3C;TUBA3E;TUBA8	>sp|Q13748|TBA3C_HUMAN Tubulin alpha-3C/D chain OS=Homo sapiens GN=TUBA3C PE=1 SV=3;>sp|Q6PEY2|TBA3E_HUMAN Tubulin alpha-3E chain OS=Homo sapiens GN=TUBA3E PE=1 SV=2;>tr|C9J2C0|C9J2C0_HUMAN Tubulin alpha chain (Fragment) OS=Homo sapiens GN=TUBA8 PE=1 SV=1;	13	12	49.959	0	22.988	0	0	229660	0	0	1	1	0.666667	0.57735	0	#DIV/0!
Q562R1	Beta-actin-like protein 2	ACTBL2	>sp|Q562R1|ACTBL_HUMAN Beta-actin-like protein 2 OS=Homo sapiens GN=ACTBL2 PE=1 SV=2	1	4	42.003	0	3.2508	0	0	0	0	0	0	1	0.333333	0.57735	1	0.333333
Q13867;K7ESE8;J3KSD8;K7ES02	Bleomycin hydrolase	BLMH	>sp|Q13867|BLMH_HUMAN Bleomycin hydrolase OS=Homo sapiens GN=BLMH PE=1 SV=1;>tr|K7ESE8|K7ESE8_HUMAN Bleomycin hydrolase (Fragment) OS=Homo sapiens GN=BLMH PE=1 SV=1;>tr|J3KSD8|J3KSD8_HUMAN Bleomycin hydrolase (Fragment) OS=Homo sapiens GN=BLMH PE=1 SV=8;>t	6	4	52.562	0	17.839	0	0	0	510980	1	0	0	0.333333	0.57735	1	0.333333
P05089	Arginase-1	ARG1	>sp|P05089|ARGI1_HUMAN Arginase-1 OS=Homo sapiens GN=ARG1 PE=1 SV=2	1	2	34.735	0	4.584	0	0	0	0	1	1	1	1	0	0	#DIV/0!
P53621	Coatomer subunit alpha;Xenin;Proxenin	COPA	>sp|P53621|COPA_HUMAN Coatomer subunit alpha OS=Homo sapiens GN=COPA PE=1 SV=2	1	2	138.34	0	2.9583	0	657120	0	0	0	3	0	1	1.73205	0	#DIV/0!
P48729;E5RG27;D6RGE5;U3KPX3;H0Y9X2;U3KQK7;D6REM4;E7ETM0	Casein kinase I isoform alpha	CSNK1A1	>sp|P48729|KC1A_HUMAN Casein kinase I isoform alpha OS=Homo sapiens GN=CSNK1A1 PE=1 SV=2;>tr|E5RG27|E5RG27_HUMAN Casein kinase I isoform alpha OS=Homo sapiens GN=CSNK1A1 PE=1 SV=1;>tr|D6RGE5|D6RGE5_HUMAN Casein kinase I isoform alpha OS=Homo sapiens GN=CSN	8	2	38.914	0	3.2493	0	0	0	0	0	2	1	1	1	0	#DIV/0!
B7WP74;Q9HCG8	Pre-mRNA-splicing factor CWC22 homolog	CWC22	>tr|B7WP74|B7WP74_HUMAN Pre-mRNA-splicing factor CWC22 homolog (Fragment) OS=Homo sapiens GN=CWC22 PE=1 SV=1;>sp|Q9HCG8|CWC22_HUMAN Pre-mRNA-splicing factor CWC22 homolog OS=Homo sapiens GN=CWC22 PE=1 SV=3	2	2	85.576	0	8.1549	0	0	673360	0	0	1	2	1	1	0	#DIV/0!
F8WEI3;F8WDT8;G3V0G3;Q9NY93	Probable ATP-dependent RNA helicase DDX56	DDX56	>tr|F8WEI3|F8WEI3_HUMAN Probable ATP-dependent RNA helicase DDX56 OS=Homo sapiens GN=DDX56 PE=1 SV=1;>tr|F8WDT8|F8WDT8_HUMAN Probable ATP-dependent RNA helicase DDX56 OS=Homo sapiens GN=DDX56 PE=1 SV=1;>tr|G3V0G3|G3V0G3_HUMAN DEAD (Asp-Glu-Ala-Asp) box pol	4	2	11.132	0	5.255	0	1239200	0	0	0	2	1	1	1	0	#DIV/0!
P26196	Probable ATP-dependent RNA helicase DDX6	DDX6	>sp|P26196|DDX6_HUMAN Probable ATP-dependent RNA helicase DDX6 OS=Homo sapiens GN=DDX6 PE=1 SV=2	1	2	54.416	0	4.9458	0	1708300	0	0	0	2	1	1	1	0	#DIV/0!
I3L3H2;P38919;J3KT04;J3KS93;J3QQP0;E9PBH4;F8WE11;E7EMV8;J3KSN7;J3QKZ9;J3QLN6;J3KS25;J3QR64;J3KTB5;J3QL43;J3QS69;J3KT12;E7EQG2;P60842;Q14240	Eukaryotic initiation factor 4A-III;Eukaryotic initiation factor 4A-III, N-terminally processed;Eukaryotic initiation factor 4A-I;Eukaryotic initiation factor 4A-II	EIF4A3;EIF4A1;EIF4A2	>tr|I3L3H2|I3L3H2_HUMAN Eukaryotic initiation factor 4A-III (Fragment) OS=Homo sapiens GN=EIF4A3 PE=1 SV=1;>sp|P38919|IF4A3_HUMAN Eukaryotic initiation factor 4A-III OS=Homo sapiens GN=EIF4A3 PE=1 SV=4;>tr|J3KT04|J3KT04_HUMAN Eukaryotic initiation factor 4	20	2	13.583	0	6.6578	0	0	1807600	0	0	1	2	1	1	0	#DIV/0!
P48741;P17066	Putative heat shock 70 kDa protein 7;Heat shock 70 kDa protein 6	HSPA7;HSPA6	>sp|P48741|HSP77_HUMAN Putative heat shock 70 kDa protein 7 OS=Homo sapiens GN=HSPA7 PE=5 SV=2;>sp|P17066|HSP76_HUMAN Heat shock 70 kDa protein 6 OS=Homo sapiens GN=HSPA6 PE=1 SV=2	2	2	40.244	0	2.7741	0	0	676100	0	1	1	1	1	0	0	#DIV/0!
Q9NVV4	Poly(A) RNA polymerase, mitochondrial	MTPAP	>sp|Q9NVV4|PAPD1_HUMAN Poly(A) RNA polymerase, mitochondrial OS=Homo sapiens GN=MTPAP PE=1 SV=1	1	2	66.171	0	39.696	0	933230	0	0	0	2	1	1	1	0	#DIV/0!
P46087	Probable 28S rRNA (cytosine(4447)-C(5))-methyltransferase	NOP2	>sp|P46087|NOP2_HUMAN Probable 28S rRNA (cytosine(4447)-C(5))-methyltransferase OS=Homo sapiens GN=NOP2 PE=1 SV=2	1	2	89.301	0	18.39	0	0	0	0	0	3	0	1	1.73205	0	#DIV/0!
E7ETU5;F6Y5H0;P29558;E7EPF2;C9J9B2;C9JIJ9;A0A1B0GUW5;Q6XE24	RNA-binding motif, single-stranded-interacting protein 1;RNA-binding motif, single-stranded-interacting protein 3	RBMS1;RBMS3	>tr|E7ETU5|E7ETU5_HUMAN RNA-binding motif, single-stranded-interacting protein 1 OS=Homo sapiens GN=RBMS1 PE=1 SV=1;>tr|F6Y5H0|F6Y5H0_HUMAN RNA-binding motif, single-stranded-interacting protein 1 OS=Homo sapiens GN=RBMS1 PE=1 SV=1;>sp|P29558|RBMS1_HUMAN R	8	2	40.147	0	16.45	0	897260	0	0	0	1	2	1	1	0	#DIV/0!
Q06587;X6RFN3;Q99496	E3 ubiquitin-protein ligase RING1;E3 ubiquitin-protein ligase RING2	RING1;RNF2	>sp|Q06587|RING1_HUMAN E3 ubiquitin-protein ligase RING1 OS=Homo sapiens GN=RING1 PE=1 SV=2;>tr|X6RFN3|X6RFN3_HUMAN E3 ubiquitin-protein ligase RING2 (Fragment) OS=Homo sapiens GN=RNF2 PE=1 SV=2;>sp|Q99496|RING2_HUMAN E3 ubiquitin-protein ligase RING2 OS=H	3	2	42.429	0	11.514	0	0	3155000	0	0	1	2	1	1	0	#DIV/0!
K7EMA7;H7BY10;K7ERT8;A8MUS3;P62750;K7EJV9	60S ribosomal protein L23a	RPL23A	>tr|K7EMA7|K7EMA7_HUMAN 60S ribosomal protein L23a OS=Homo sapiens GN=RPL23A PE=1 SV=1;>tr|H7BY10|H7BY10_HUMAN 60S ribosomal protein L23a (Fragment) OS=Homo sapiens GN=RPL23A PE=1 SV=1;>tr|K7ERT8|K7ERT8_HUMAN 60S ribosomal protein L23a (Fragment) OS=Homo s	6	2	7.9232	0	10.538	0	417000	0	0	0	2	1	1	1	0	#DIV/0!
P62899;B8ZZK4;H7C2W9;C9JU56;B7Z4E3;B7Z4C8	60S ribosomal protein L31	RPL31	>sp|P62899|RL31_HUMAN 60S ribosomal protein L31 OS=Homo sapiens GN=RPL31 PE=1 SV=1;>tr|B8ZZK4|B8ZZK4_HUMAN 60S ribosomal protein L31 OS=Homo sapiens GN=RPL31 PE=1 SV=1;>tr|H7C2W9|H7C2W9_HUMAN 60S ribosomal protein L31 (Fragment) OS=Homo sapiens GN=RPL31 PE	6	2	14.463	0	2.3684	0	2035200	0	0	0	2	1	1	1	0	#DIV/0!
J3KQN4;Q969Q0;P83881;R4GN19;H0Y5B4;H7BZ11	60S ribosomal protein L36a-like;60S ribosomal protein L36a	RPL36A;RPL36AL;RPL36A-HNRNPH2	>tr|J3KQN4|J3KQN4_HUMAN 60S ribosomal protein L36a OS=Homo sapiens GN=RPL36A PE=1 SV=1;>sp|Q969Q0|RL36L_HUMAN 60S ribosomal protein L36a-like OS=Homo sapiens GN=RPL36AL PE=1 SV=3;>sp|P83881|RL36A_HUMAN 60S ribosomal protein L36a OS=Homo sapiens GN=RPL36A P	6	2	16.378	0.003413	1.8225	0	0	299950	0	0	1	2	1	1	0	#DIV/0!
A8MUD9;P18124	60S ribosomal protein L7	RPL7	>tr|A8MUD9|A8MUD9_HUMAN 60S ribosomal protein L7 OS=Homo sapiens GN=RPL7 PE=1 SV=1;>sp|P18124|RL7_HUMAN 60S ribosomal protein L7 OS=Homo sapiens GN=RPL7 PE=1 SV=1	2	2	24.433	0	25.102	0	0	0	0	1	1	1	1	0	0	#DIV/0!
P46783;F6U211;A0A1W2PQS6	40S ribosomal protein S10	RPS10	>sp|P46783|RS10_HUMAN 40S ribosomal protein S10 OS=Homo sapiens GN=RPS10 PE=1 SV=1;>tr|F6U211|F6U211_HUMAN 40S ribosomal protein S10 OS=Homo sapiens GN=RPS10 PE=4 SV=1;>tr|A0A1W2PQS6|A0A1W2PQS6_HUMAN RPS10-NUDT3 readthrough OS=Homo sapiens GN=RPS10-NUDT3 P	3	2	18.898	0	2.8036	0	0	611050	0	0	1	2	1	1	0	#DIV/0!
A0A024R4M0;P46781;F2Z3C0;A8MXK4;B5MCT8;C9JM19	40S ribosomal protein S9	RPS9	>tr|A0A024R4M0|A0A024R4M0_HUMAN 40S ribosomal protein S9 OS=Homo sapiens GN=RPS9 PE=1 SV=1;>sp|P46781|RS9_HUMAN 40S ribosomal protein S9 OS=Homo sapiens GN=RPS9 PE=1 SV=3;>tr|F2Z3C0|F2Z3C0_HUMAN 40S ribosomal protein S9 OS=Homo sapiens GN=RPS9 PE=1 SV=1;>t	6	2	22.591	0	4.3505	0	2979300	0	0	0	2	1	1	1	0	#DIV/0!
Q15424;K7ES42	Scaffold attachment factor B1	SAFB	>sp|Q15424|SAFB1_HUMAN Scaffold attachment factor B1 OS=Homo sapiens GN=SAFB PE=1 SV=4;>tr|K7ES42|K7ES42_HUMAN Scaffold attachment factor B1 OS=Homo sapiens GN=SAFB PE=1 SV=1	2	2	102.64	0	11.429	0	1871700	0	0	0	2	1	1	1	0	#DIV/0!
Q9BWJ5	Splicing factor 3B subunit 5	SF3B5	>sp|Q9BWJ5|SF3B5_HUMAN Splicing factor 3B subunit 5 OS=Homo sapiens GN=SF3B5 PE=1 SV=1	1	2	10.135	0	10.613	0	1584000	0	0	0	2	1	1	1	0	#DIV/0!
K7ERG4;P62316	Small nuclear ribonucleoprotein Sm D2	SNRPD2	>tr|K7ERG4|K7ERG4_HUMAN Small nuclear ribonucleoprotein Sm D2 OS=Homo sapiens GN=SNRPD2 PE=1 SV=1;>sp|P62316|SMD2_HUMAN Small nuclear ribonucleoprotein Sm D2 OS=Homo sapiens GN=SNRPD2 PE=1 SV=1	2	2	8.7769	0	21.729	0	0	3174700	0	0	0	3	1	1.73205	0	#DIV/0!
P62995;H7C2L4;H7BXF3	Transformer-2 protein homolog beta	TRA2B	>sp|P62995|TRA2B_HUMAN Transformer-2 protein homolog beta OS=Homo sapiens GN=TRA2B PE=1 SV=1;>tr|H7C2L4|H7C2L4_HUMAN Transformer-2 protein homolog beta (Fragment) OS=Homo sapiens GN=TRA2B PE=1 SV=1;>tr|H7BXF3|H7BXF3_HUMAN Transformer-2 protein homolog beta	3	2	33.665	0	16.248	0	0	2059900	0	1	1	1	1	0	0	#DIV/0!
C9JPC9;Q9H9J4;E7EWZ4	Ubiquitin carboxyl-terminal hydrolase 42	USP42	>tr|C9JPC9|C9JPC9_HUMAN Ubiquitin carboxyl-terminal hydrolase 42 (Fragment) OS=Homo sapiens GN=USP42 PE=1 SV=9;>sp|Q9H9J4|UBP42_HUMAN Ubiquitin carboxyl-terminal hydrolase 42 OS=Homo sapiens GN=USP42 PE=1 SV=3;>tr|E7EWZ4|E7EWZ4_HUMAN Ubiquitin carboxyl-ter	3	2	114.44	0	42.199	0	469940	0	0	0	1	2	1	1	0	#DIV/0!
A0A087X1R4;Q15007	Pre-mRNA-splicing regulator WTAP	WTAP	>tr|A0A087X1R4|A0A087X1R4_HUMAN Pre-mRNA-splicing regulator WTAP OS=Homo sapiens GN=WTAP PE=1 SV=1;>sp|Q15007|FL2D_HUMAN Pre-mRNA-splicing regulator WTAP OS=Homo sapiens GN=WTAP PE=1 SV=2	2	2	19.891	0	8.0298	0	0	746760	0	0	1	2	1	1	0	#DIV/0!
Q9BRD0	BUD13 homolog	BUD13	>sp|Q9BRD0|BUD13_HUMAN BUD13 homolog OS=Homo sapiens GN=BUD13 PE=1 SV=1	1	3	70.52	0	4.0382	0	0	1185700	0	0	0	3	1	1.73205	0	#DIV/0!
H0YAS8;P10909	Clusterin;Clusterin beta chain;Clusterin alpha chain	CLU	>tr|H0YAS8|H0YAS8_HUMAN Clusterin (Fragment) OS=Homo sapiens GN=CLU PE=1 SV=1;>sp|P10909|CLUS_HUMAN Clusterin OS=Homo sapiens GN=CLU PE=1 SV=1	3	3	16.066	0	15.023	6008800	0	0	0	3	0	0	1	1.73205	0	#DIV/0!
F8WAJ0;Q9H8H2	Probable ATP-dependent RNA helicase DDX31	DDX31	>tr|F8WAJ0|F8WAJ0_HUMAN RNA helicase OS=Homo sapiens GN=DDX31 PE=1 SV=2;>sp|Q9H8H2|DDX31_HUMAN Probable ATP-dependent RNA helicase DDX31 OS=Homo sapiens GN=DDX31 PE=1 SV=2	2	3	83.515	0	21.46	0	456640	0	0	0	2	1	1	1	0	#DIV/0!
B7ZBH1;P56537	Eukaryotic translation initiation factor 6	EIF6	>tr|B7ZBH1|B7ZBH1_HUMAN Eukaryotic translation initiation factor 6 (Fragment) OS=Homo sapiens GN=EIF6 PE=1 SV=1;>sp|P56537|IF6_HUMAN Eukaryotic translation initiation factor 6 OS=Homo sapiens GN=EIF6 PE=1 SV=1	5	3	11.824	0	7.2135	0	0	309090	0	0	0	3	1	1.73205	0	#DIV/0!
Q9BVP2	Guanine nucleotide-binding protein-like 3	GNL3	>sp|Q9BVP2|GNL3_HUMAN Guanine nucleotide-binding protein-like 3 OS=Homo sapiens GN=GNL3 PE=1 SV=2	1	3	61.992	0	29.066	0	5411500	0	0	0	2	1	1	1	0	#DIV/0!
E5RK39;Q99575	Ribonucleases P/MRP protein subunit POP1	POP1	>tr|E5RK39|E5RK39_HUMAN Ribonucleases P/MRP protein subunit POP1 (Fragment) OS=Homo sapiens GN=POP1 PE=1 SV=1;>sp|Q99575|POP1_HUMAN Ribonucleases P/MRP protein subunit POP1 OS=Homo sapiens GN=POP1 PE=1 SV=2	2	3	20.7	0	13.01	188750	0	0	0	1	1	1	1	0	0	#DIV/0!
E9PG73;Q13427;C9JN15;C9JM79	Peptidyl-prolyl cis-trans isomerase G;Peptidyl-prolyl cis-trans isomerase	PPIG	>tr|E9PG73|E9PG73_HUMAN Peptidyl-prolyl cis-trans isomerase G OS=Homo sapiens GN=PPIG PE=1 SV=1;>sp|Q13427|PPIG_HUMAN Peptidyl-prolyl cis-trans isomerase G OS=Homo sapiens GN=PPIG PE=1 SV=2;>tr|C9JN15|C9JN15_HUMAN Peptidyl-prolyl cis-trans isomerase (Fragm	4	3	87.088	0	11.755	0	0	1409100	0	0	1	2	1	1	0	#DIV/0!
A0A0A0MSI0;Q06830;A0A0A0MRQ5	Peroxiredoxin-1	PRDX1	>tr|A0A0A0MSI0|A0A0A0MSI0_HUMAN Peroxiredoxin-1 (Fragment) OS=Homo sapiens GN=PRDX1 PE=1 SV=1;>sp|Q06830|PRDX1_HUMAN Peroxiredoxin-1 OS=Homo sapiens GN=PRDX1 PE=1 SV=1;>tr|A0A0A0MRQ5|A0A0A0MRQ5_HUMAN Peroxiredoxin-1 OS=Homo sapiens GN=PRDX1 PE=1 SV=1	5	3	18.976	0	26.633	0	0	0	0	1	1	1	1	0	0	#DIV/0!
P26373;J3QSB4	60S ribosomal protein L13	RPL13	>sp|P26373|RL13_HUMAN 60S ribosomal protein L13 OS=Homo sapiens GN=RPL13 PE=1 SV=4;>tr|J3QSB4|J3QSB4_HUMAN 60S ribosomal protein L13 (Fragment) OS=Homo sapiens GN=RPL13 PE=1 SV=1	3	3	24.261	0	17.212	0	1683400	0	0	0	2	1	1	1	0	#DIV/0!
Q8WVC2;P63220;Q9BYK1	40S ribosomal protein S21	RPS21	>tr|Q8WVC2|Q8WVC2_HUMAN 40S ribosomal protein S21 OS=Homo sapiens GN=RPS21 PE=1 SV=1;>sp|P63220|RS21_HUMAN 40S ribosomal protein S21 OS=Homo sapiens GN=RPS21 PE=1 SV=1;>tr|Q9BYK1|Q9BYK1_HUMAN 40S ribosomal protein S21 OS=Homo sapiens GN=RPS21 PE=1 SV=1	4	3	8.85	0	3.4884	0	0	1063600	0	0	1	2	1	1	0	#DIV/0!
Q9NUQ6;C9JKE4;F8VZ02;F8VT91;C9JGM8;F8W6C2;B8ZZZ7	SPATS2-like protein	SPATS2L	>sp|Q9NUQ6|SPS2L_HUMAN SPATS2-like protein OS=Homo sapiens GN=SPATS2L PE=1 SV=2;>tr|C9JKE4|C9JKE4_HUMAN SPATS2-like protein (Fragment) OS=Homo sapiens GN=SPATS2L PE=1 SV=1;>tr|F8VZ02|F8VZ02_HUMAN SPATS2-like protein (Fragment) OS=Homo sapiens GN=SPATS2L PE	13	3	61.728	0	17.836	0	0	0	0	0	1	2	1	1	0	#DIV/0!
Q8NBJ5	Procollagen galactosyltransferase 1	COLGALT1	>sp|Q8NBJ5|GT251_HUMAN Procollagen galactosyltransferase 1 OS=Homo sapiens GN=COLGALT1 PE=1 SV=1	2	4	71.635	0	6.7102	0	0	701870	0	0	1	2	1	1	0	#DIV/0!
O14646	Chromodomain-helicase-DNA-binding protein 1	CHD1	>sp|O14646|CHD1_HUMAN Chromodomain-helicase-DNA-binding protein 1 OS=Homo sapiens GN=CHD1 PE=1 SV=2	3	5	196.69	0	11.789	0	0	0	0	0	2	1	1	1	0	#DIV/0!
B1ANR0;Q13310;H0Y5F5	Polyadenylate-binding protein 4	PABPC4	>tr|B1ANR0|B1ANR0_HUMAN Polyadenylate-binding protein OS=Homo sapiens GN=PABPC4 PE=1 SV=1;>sp|Q13310|PABP4_HUMAN Polyadenylate-binding protein 4 OS=Homo sapiens GN=PABPC4 PE=1 SV=1;>tr|H0Y5F5|H0Y5F5_HUMAN Polyadenylate-binding protein (Fragment) OS=Homo sa	4	9	67.97	0	6.6755	0	0	618880	0	1	1	1	1	0	0	#DIV/0!
P50995;H0Y6E1	Annexin A11	ANXA11	>sp|P50995|ANX11_HUMAN Annexin A11 OS=Homo sapiens GN=ANXA11 PE=1 SV=1;>tr|H0Y6E1|H0Y6E1_HUMAN Annexin A11 (Fragment) OS=Homo sapiens GN=ANXA11 PE=1 SV=1	2	2	54.389	0	31.924	0	692770	0	0	0	3	1	1.33333	1.52753	0	#DIV/0!
H0YH81;P06576;F8W079	ATP synthase subunit beta;ATP synthase subunit beta, mitochondrial	ATP5B	>tr|H0YH81|H0YH81_HUMAN ATP synthase subunit beta (Fragment) OS=Homo sapiens GN=ATP5B PE=1 SV=1;>sp|P06576|ATPB_HUMAN ATP synthase subunit beta, mitochondrial OS=Homo sapiens GN=ATP5B PE=1 SV=3;>tr|F8W079|F8W079_HUMAN ATP synthase subunit beta, mitochondri	3	2	38.138	0	10.367	0	1708400	1867900	0	0	2	2	1.33333	1.1547	0	#DIV/0!
Q8WWM7;H3BUF6	Ataxin-2-like protein	ATXN2L	>sp|Q8WWM7|ATX2L_HUMAN Ataxin-2-like protein OS=Homo sapiens GN=ATXN2L PE=1 SV=2;>tr|H3BUF6|H3BUF6_HUMAN Ataxin-2-like protein OS=Homo sapiens GN=ATXN2L PE=1 SV=1	2	2	113.37	0	4.9376	0	0	1482900	0	1	1	2	1.33333	0.57735	0	#DIV/0!
Q03135	Caveolin-1	CAV1	>sp|Q03135|CAV1_HUMAN Caveolin-1 OS=Homo sapiens GN=CAV1 PE=1 SV=4	1	2	20.471	0	5.3124	0	2815400	0	0	1	3	0	1.33333	1.52753	0	#DIV/0!
Q15029;K7EJ74;K7EP67	116 kDa U5 small nuclear ribonucleoprotein component	EFTUD2	>sp|Q15029|U5S1_HUMAN 116 kDa U5 small nuclear ribonucleoprotein component OS=Homo sapiens GN=EFTUD2 PE=1 SV=1;>tr|K7EJ74|K7EJ74_HUMAN 116 kDa U5 small nuclear ribonucleoprotein component (Fragment) OS=Homo sapiens GN=EFTUD2 PE=1 SV=1;>tr|K7EP67|K7EP67_HUM	3	2	109.43	0	4.0611	0	0	659150	0	1	1	2	1.33333	0.57735	0	#DIV/0!
P19525;C9JZT2	Interferon-induced, double-stranded RNA-activated protein kinase	EIF2AK2	>sp|P19525|E2AK2_HUMAN Interferon-induced, double-stranded RNA-activated protein kinase OS=Homo sapiens GN=EIF2AK2 PE=1 SV=2;>tr|C9JZT2|C9JZT2_HUMAN Interferon-induced, double-stranded RNA-activated protein kinase (Fragment) OS=Homo sapiens GN=EIF2AK2 PE=1	2	2	62.094	0.0017483	1.9595	0	0	2057000	0	0	1	3	1.33333	1.52753	0	#DIV/0!
P69905	Hemoglobin subunit alpha	HBA1	>sp|P69905|HBA_HUMAN Hemoglobin subunit alpha OS=Homo sapiens GN=HBA1 PE=1 SV=2	1	2	15.257	0	8.3734	0	1216800	0	0	1	2	1	1.33333	0.57735	0	#DIV/0!
Q9Y2P8;Q5VYW8	RNA 3-terminal phosphate cyclase-like protein	RCL1	>sp|Q9Y2P8|RCL1_HUMAN RNA 3-terminal phosphate cyclase-like protein OS=Homo sapiens GN=RCL1 PE=1 SV=3;>tr|Q5VYW8|Q5VYW8_HUMAN RNA 3-terminal phosphate cyclase-like protein OS=Homo sapiens GN=RCL1 PE=1 SV=1	2	2	40.842	0	94.332	0	1138500	1003700	0	0	2	2	1.33333	1.1547	0	#DIV/0!
P27694	Replication protein A 70 kDa DNA-binding subunit;Replication protein A 70 kDa DNA-binding subunit, N-terminally processed	RPA1	>sp|P27694|RFA1_HUMAN Replication protein A 70 kDa DNA-binding subunit OS=Homo sapiens GN=RPA1 PE=1 SV=2	1	2	68.137	0	7.6914	0	0	1079400	0	0	2	2	1.33333	1.1547	0	#DIV/0!
M0R2L9;M0QXK4;M0QYF7;M0R140;P39019	40S ribosomal protein S19	RPS19	>tr|M0R2L9|M0R2L9_HUMAN 40S ribosomal protein S19 (Fragment) OS=Homo sapiens GN=RPS19 PE=1 SV=1;>tr|M0QXK4|M0QXK4_HUMAN 40S ribosomal protein S19 (Fragment) OS=Homo sapiens GN=RPS19 PE=1 SV=1;>tr|M0QYF7|M0QYF7_HUMAN 40S ribosomal protein S19 (Fragment) OS=	5	2	8.1894	0	19.074	0	0	2772600	0	1	1	2	1.33333	0.57735	0	#DIV/0!
Q9H0D6	5-3 exoribonuclease 2	XRN2	>sp|Q9H0D6|XRN2_HUMAN 5-3 exoribonuclease 2 OS=Homo sapiens GN=XRN2 PE=1 SV=1	1	2	108.58	0	12.515	0	2173900	0	0	0	3	1	1.33333	1.52753	0	#DIV/0!
E7ERS3;Q86VM9;H3BRH3	Zinc finger CCCH domain-containing protein 18	ZC3H18	>tr|E7ERS3|E7ERS3_HUMAN Zinc finger CCCH domain-containing protein 18 OS=Homo sapiens GN=ZC3H18 PE=1 SV=1;>sp|Q86VM9|ZCH18_HUMAN Zinc finger CCCH domain-containing protein 18 OS=Homo sapiens GN=ZC3H18 PE=1 SV=2;>tr|H3BRH3|H3BRH3_HUMAN Zinc finger CCCH doma	3	2	108.94	0	24.807	0	0	1955800	0	0	1	3	1.33333	1.52753	0	#DIV/0!
A0A1W2PRR2;F5GYL3;G3V529;Q9GZR7	ATP-dependent RNA helicase DDX24	DDX24	>tr|A0A1W2PRR2|A0A1W2PRR2_HUMAN ATP-dependent RNA helicase DDX24 OS=Homo sapiens GN=DDX24 PE=1 SV=1;>tr|F5GYL3|F5GYL3_HUMAN ATP-dependent RNA helicase DDX24 OS=Homo sapiens GN=DDX24 PE=1 SV=1;>tr|G3V529|G3V529_HUMAN ATP-dependent RNA helicase DDX24 OS=Homo	4	3	65.695	0	16.913	0	0	6668500	0	0	2	2	1.33333	1.1547	0	#DIV/0!
P62873;B1AKQ8;F6UT28	Guanine nucleotide-binding protein G(I)/G(S)/G(T) subunit beta-1	GNB1	>sp|P62873|GBB1_HUMAN Guanine nucleotide-binding protein G(I)/G(S)/G(T) subunit beta-1 OS=Homo sapiens GN=GNB1 PE=1 SV=3;>tr|B1AKQ8|B1AKQ8_HUMAN Guanine nucleotide-binding protein G(I)/G(S)/G(T) subunit beta-1 (Fragment) OS=Homo sapiens GN=GNB1 PE=1 SV=8;>	5	3	37.377	0	44.323	0	0	986970	0	0	2	2	1.33333	1.1547	0	#DIV/0!
A0A087WTP3;Q92945;M0R0I5	Far upstream element-binding protein 2	KHSRP	>tr|A0A087WTP3|A0A087WTP3_HUMAN Far upstream element-binding protein 2 OS=Homo sapiens GN=KHSRP PE=1 SV=1;>sp|Q92945|FUBP2_HUMAN Far upstream element-binding protein 2 OS=Homo sapiens GN=KHSRP PE=1 SV=4;>tr|M0R0I5|M0R0I5_HUMAN Far upstream element-binding	3	3	73.027	0	8.1739	0	0	1006600	0	0	1	3	1.33333	1.52753	0	#DIV/0!
P52701;F8WAX8	DNA mismatch repair protein Msh6	MSH6	>sp|P52701|MSH6_HUMAN DNA mismatch repair protein Msh6 OS=Homo sapiens GN=MSH6 PE=1 SV=2;>tr|F8WAX8|F8WAX8_HUMAN DNA mismatch repair protein Msh6 OS=Homo sapiens GN=MSH6 PE=1 SV=1	5	3	152.78	0	13.635	0	2490700	0	0	0	2	2	1.33333	1.1547	0	#DIV/0!
Q16795	NADH dehydrogenase [ubiquinone] 1 alpha subcomplex subunit 9, mitochondrial	NDUFA9	>sp|Q16795|NDUA9_HUMAN NADH dehydrogenase [ubiquinone] 1 alpha subcomplex subunit 9, mitochondrial OS=Homo sapiens GN=NDUFA9 PE=1 SV=2	2	3	42.509	0	12.495	0	0	982010	0	0	2	2	1.33333	1.1547	0	#DIV/0!
X1WI28;P27635;B8A6G2;A6QRI9	60S ribosomal protein L10	RPL10	>tr|X1WI28|X1WI28_HUMAN 60S ribosomal protein L10 (Fragment) OS=Homo sapiens GN=RPL10 PE=1 SV=7;>sp|P27635|RL10_HUMAN 60S ribosomal protein L10 OS=Homo sapiens GN=RPL10 PE=1 SV=4;>tr|B8A6G2|B8A6G2_HUMAN 60S ribosomal protein L10 (Fragment) OS=Homo sapiens	6	3	22.975	0	27.714	0	2963700	0	0	0	3	1	1.33333	1.52753	0	#DIV/0!
Q8NHU0;Q5HYN5;P0DMV2;P0DMV1;Q5DJT8;P0DMV0;P0DMU9;P0DMU8;P0DMU7	Cancer/testis antigen family 45 member A3;Cancer/testis antigen family 45 member A1;Cancer/testis antigen family 45 member A2	CT45A3;CT45A1;CT45A2	>sp|Q8NHU0|CT453_HUMAN Cancer/testis antigen family 45 member A3 OS=Homo sapiens GN=CT45A3 PE=1 SV=1;>sp|Q5HYN5|CT451_HUMAN Cancer/testis antigen family 45 member A1 OS=Homo sapiens GN=CT45A1 PE=1 SV=1;>sp|P0DMV2|CT459_HUMAN Cancer/testis antigen family 45	9	4	21.33	0	26.164	0	4087700	0	0	0	3	1	1.33333	1.52753	0	#DIV/0!
Q9NUL7	Probable ATP-dependent RNA helicase DDX28	DDX28	>sp|Q9NUL7|DDX28_HUMAN Probable ATP-dependent RNA helicase DDX28 OS=Homo sapiens GN=DDX28 PE=1 SV=2	1	4	59.58	0	16.427	0	923170	0	0	0	2	2	1.33333	1.1547	0	#DIV/0!
A0A0U1RRM4;P26599;A6NLN1;K7EKJ7;K7EK45	Polypyrimidine tract-binding protein 1	PTBP1	>tr|A0A0U1RRM4|A0A0U1RRM4_HUMAN Polypyrimidine tract-binding protein 1 OS=Homo sapiens GN=PTBP1 PE=1 SV=1;>sp|P26599|PTBP1_HUMAN Polypyrimidine tract-binding protein 1 OS=Homo sapiens GN=PTBP1 PE=1 SV=1;>tr|A6NLN1|A6NLN1_HUMAN Polypyrimidine tract binding	10	4	62.463	0	46.39	0	857850	0	0	0	1	3	1.33333	1.52753	0	#DIV/0!
P62913	60S ribosomal protein L11	RPL11	>sp|P62913|RL11_HUMAN 60S ribosomal protein L11 OS=Homo sapiens GN=RPL11 PE=1 SV=2	3	4	20.252	0	40.411	0	3909200	2781700	0	0	2	2	1.33333	1.1547	0	#DIV/0!
P62424;Q5T8U3	60S ribosomal protein L7a	RPL7A	>sp|P62424|RL7A_HUMAN 60S ribosomal protein L7a OS=Homo sapiens GN=RPL7A PE=1 SV=2;>tr|Q5T8U3|Q5T8U3_HUMAN 60S ribosomal protein L7a (Fragment) OS=Homo sapiens GN=RPL7A PE=1 SV=1	3	4	29.995	0	32.251	0	3447100	0	0	1	2	1	1.33333	0.57735	0	#DIV/0!
O43390;B4DT28	Heterogeneous nuclear ribonucleoprotein R	HNRNPR	>sp|O43390|HNRPR_HUMAN Heterogeneous nuclear ribonucleoprotein R OS=Homo sapiens GN=HNRNPR PE=1 SV=1;>tr|B4DT28|B4DT28_HUMAN Heterogeneous nuclear ribonucleoprotein R OS=Homo sapiens GN=HNRNPR PE=1 SV=1	4	5	70.942	0	43.14	0	1649500	0	0	0	3	1	1.33333	1.52753	0	#DIV/0!
E7EPB3;P50914	60S ribosomal protein L14	RPL14	>tr|E7EPB3|E7EPB3_HUMAN 60S ribosomal protein L14 OS=Homo sapiens GN=RPL14 PE=1 SV=1;>sp|P50914|RL14_HUMAN 60S ribosomal protein L14 OS=Homo sapiens GN=RPL14 PE=1 SV=4	2	5	14.558	0	44.467	0	4898300	0	0	1	2	1	1.33333	0.57735	0	#DIV/0!
P55795	Heterogeneous nuclear ribonucleoprotein H2;Heterogeneous nuclear ribonucleoprotein H2, N-terminally processed	HNRNPH2	>sp|P55795|HNRH2_HUMAN Heterogeneous nuclear ribonucleoprotein H2 OS=Homo sapiens GN=HNRNPH2 PE=1 SV=1	1	6	49.263	0	33.706	0	1747000	1084400	0	0	2	2	1.33333	1.1547	0	#DIV/0!
P12236	ADP/ATP translocase 3;ADP/ATP translocase 3, N-terminally processed	SLC25A6	>sp|P12236|ADT3_HUMAN ADP/ATP translocase 3 OS=Homo sapiens GN=SLC25A6 PE=1 SV=4	1	11	32.866	0	43.637	0	1037200	1229500	0	0	2	2	1.33333	1.1547	0	#DIV/0!
Q9BUF5	Tubulin beta-6 chain	TUBB6	>sp|Q9BUF5|TBB6_HUMAN Tubulin beta-6 chain OS=Homo sapiens GN=TUBB6 PE=1 SV=1	9	5	49.857	0	41.544	0	0	0	592320	1	1	1	1	0	1	1
Q9P2I0;H0YJF4	Cleavage and polyadenylation specificity factor subunit 2	CPSF2;REPIN1	>sp|Q9P2I0|CPSF2_HUMAN Cleavage and polyadenylation specificity factor subunit 2 OS=Homo sapiens GN=CPSF2 PE=1 SV=2;>tr|H0YJF4|H0YJF4_HUMAN Cleavage and polyadenylation-specificity factor subunit 2 (Fragment) OS=Homo sapiens GN=CPSF2 PE=1 SV=1	2	2	88.486	0	13.209	0	1235700	902900	0	0	3	2	1.66667	1.52753	0	#DIV/0!
Q96EY1	DnaJ homolog subfamily A member 3, mitochondrial	DNAJA3	>sp|Q96EY1|DNJA3_HUMAN DnaJ homolog subfamily A member 3, mitochondrial OS=Homo sapiens GN=DNAJA3 PE=1 SV=2	1	2	52.488	0	9.7617	0	1001000	783350	0	1	2	2	1.66667	0.57735	0	#DIV/0!
B1AK20;Q9NVH1;Q5TH61	DnaJ homolog subfamily C member 11	DNAJC11	>tr|B1AK20|B1AK20_HUMAN DnaJ homolog subfamily C member 11 (Fragment) OS=Homo sapiens GN=DNAJC11 PE=1 SV=1;>sp|Q9NVH1|DJC11_HUMAN DnaJ homolog subfamily C member 11 OS=Homo sapiens GN=DNAJC11 PE=1 SV=2;>tr|Q5TH61|Q5TH61_HUMAN DnaJ homolog subfamily C membe	3	2	36.76	0	25.531	0	0	752390	0	0	1	4	1.66667	2.08167	0	#DIV/0!
P31942	Heterogeneous nuclear ribonucleoprotein H3	HNRNPH3	>sp|P31942|HNRH3_HUMAN Heterogeneous nuclear ribonucleoprotein H3 OS=Homo sapiens GN=HNRNPH3 PE=1 SV=2	1	2	36.926	0	81.706	0	1446100	1090800	0	0	2	3	1.66667	1.52753	0	#DIV/0!
B5MC59;P35244	Replication protein A 14 kDa subunit	RPA3	>tr|B5MC59|B5MC59_HUMAN Replication protein A 14 kDa subunit OS=Homo sapiens GN=RPA3 PE=1 SV=1;>sp|P35244|RFA3_HUMAN Replication protein A 14 kDa subunit OS=Homo sapiens GN=RPA3 PE=1 SV=1	2	2	9.1703	0	17.305	0	0	7999500	0	2	1	2	1.66667	0.57735	0	#DIV/0!
I3L3P7;P62244;H3BV27;H3BT37;I3L303;H3BVC7;I3L246;H3BN98	40S ribosomal protein S15a	RPS15A	>tr|I3L3P7|I3L3P7_HUMAN 40S ribosomal protein S15a OS=Homo sapiens GN=RPS15A PE=1 SV=1;>sp|P62244|RS15A_HUMAN 40S ribosomal protein S15a OS=Homo sapiens GN=RPS15A PE=1 SV=2;>tr|H3BV27|H3BV27_HUMAN 40S ribosomal protein S15a OS=Homo sapiens GN=RPS15A PE=1 S	8	2	11.477	0	3.8523	0	0	594130	0	1	2	2	1.66667	0.57735	0	#DIV/0!
O95218	Zinc finger Ran-binding domain-containing protein 2	ZRANB2	>sp|O95218|ZRAB2_HUMAN Zinc finger Ran-binding domain-containing protein 2 OS=Homo sapiens GN=ZRANB2 PE=1 SV=2	1	2	37.404	0	15.433	0	0	3339100	0	1	1	3	1.66667	1.1547	0	#DIV/0!
C9JAW5;C9JNU6;Q9Y241	HIG1 domain family member 1A, mitochondrial	HIGD1A	>tr|C9JAW5|C9JAW5_HUMAN Uncharacterized protein OS=Homo sapiens PE=4 SV=1;>tr|C9JNU6|C9JNU6_HUMAN HIG1 domain family member 1A, mitochondrial OS=Homo sapiens GN=HIGD1A PE=4 SV=1;>sp|Q9Y241|HIG1A_HUMAN HIG1 domain family member 1A, mitochondrial OS=Homo sap	3	3	8.8131	0	23.388	0	2937600	1451300	0	0	3	2	1.66667	1.52753	0	#DIV/0!
Q02809	Procollagen-lysine,2-oxoglutarate 5-dioxygenase 1	PLOD1	>sp|Q02809|PLOD1_HUMAN Procollagen-lysine,2-oxoglutarate 5-dioxygenase 1 OS=Homo sapiens GN=PLOD1 PE=1 SV=2	3	3	83.549	0	28.978	0	1004800	1470600	0	0	2	3	1.66667	1.52753	0	#DIV/0!
P62979;J3QSA3;F5GZ39;M0R1V7;J3QS39;Q49A90;J3QTR3;F5H6Q2;F5GYU3;F5H2Z3;F5H265;B4DV12;F5H388;F5H747;F5GXK7;J3QKN0;Q5PY61;Q96C32;P62987;P0CG47;P0CG48	Ubiquitin-40S ribosomal protein S27a;Ubiquitin;40S ribosomal protein S27a;Ubiquitin-60S ribosomal protein L40;Ubiquitin;60S ribosomal protein L40;Polyubiquitin-B;Ubiquitin;Polyubiquitin-C;Ubiquitin	RPS27A;UBB;UBC;UBA52	>sp|P62979|RS27A_HUMAN Ubiquitin-40S ribosomal protein S27a OS=Homo sapiens GN=RPS27A PE=1 SV=2;>tr|J3QSA3|J3QSA3_HUMAN Polyubiquitin-B (Fragment) OS=Homo sapiens GN=UBB PE=1 SV=1;>tr|F5GZ39|F5GZ39_HUMAN Polyubiquitin-C (Fragment) OS=Homo sapiens GN=UBC PE	21	3	17.965	0	43.899	0	3092500	2826400	0	1	2	2	1.66667	0.57735	0	#DIV/0!
E9PJT3;E9PJ04;Q13435;H0YCG1;E9PPJ0	Splicing factor 3B subunit 2	SF3B2	>tr|E9PJT3|E9PJT3_HUMAN Splicing factor 3B subunit 2 (Fragment) OS=Homo sapiens GN=SF3B2 PE=1 SV=1;>tr|E9PJ04|E9PJ04_HUMAN Splicing factor 3B subunit 2 (Fragment) OS=Homo sapiens GN=SF3B2 PE=1 SV=8;>sp|Q13435|SF3B2_HUMAN Splicing factor 3B subunit 2 OS=Hom	5	3	29.134	0	5.3677	0	0	3878700	0	0	1	4	1.66667	2.08167	0	#DIV/0!
F8VVM2;Q00325	Phosphate carrier protein, mitochondrial	SLC25A3	>tr|F8VVM2|F8VVM2_HUMAN Phosphate carrier protein, mitochondrial OS=Homo sapiens GN=SLC25A3 PE=1 SV=1;>sp|Q00325|MPCP_HUMAN Phosphate carrier protein, mitochondrial OS=Homo sapiens GN=SLC25A3 PE=1 SV=2	3	3	36.161	0	52.358	0	6231500	0	0	1	3	1	1.66667	1.1547	0	#DIV/0!
Q9UQE7	Structural maintenance of chromosomes protein 3	SMC3	>sp|Q9UQE7|SMC3_HUMAN Structural maintenance of chromosomes protein 3 OS=Homo sapiens GN=SMC3 PE=1 SV=2	1	3	141.54	0	105	0	0	796790	0	1	2	2	1.66667	0.57735	0	#DIV/0!
A0A087WUZ3;Q01082	Spectrin beta chain, non-erythrocytic 1	SPTBN1	>tr|A0A087WUZ3|A0A087WUZ3_HUMAN Spectrin beta chain OS=Homo sapiens GN=SPTBN1 PE=1 SV=1;>sp|Q01082|SPTB2_HUMAN Spectrin beta chain, non-erythrocytic 1 OS=Homo sapiens GN=SPTBN1 PE=1 SV=2	2	3	274.83	0	104.15	0	1041300	0	0	1	2	2	1.66667	0.57735	0	#DIV/0!
E7EWP2;O75962;F5H228;E7EPJ7	Triple functional domain protein	TRIO	>tr|E7EWP2|E7EWP2_HUMAN Triple functional domain protein OS=Homo sapiens GN=TRIO PE=1 SV=2;>sp|O75962|TRIO_HUMAN Triple functional domain protein OS=Homo sapiens GN=TRIO PE=1 SV=2;>tr|F5H228|F5H228_HUMAN Triple functional domain protein OS=Homo sapiens GN=	9	3	262.68	0	7.0262	0	0	875740	0	1	1	3	1.66667	1.1547	0	#DIV/0!
Q86V81;E9PB61	THO complex subunit 4	ALYREF	>sp|Q86V81|THOC4_HUMAN THO complex subunit 4 OS=Homo sapiens GN=ALYREF PE=1 SV=3;>tr|E9PB61|E9PB61_HUMAN THO complex subunit 4 OS=Homo sapiens GN=ALYREF PE=1 SV=1	2	4	26.888	0	7.7327	0	0	2291800	0	0	1	4	1.66667	2.08167	0	#DIV/0!
Q9NVP1	ATP-dependent RNA helicase DDX18	DDX18	>sp|Q9NVP1|DDX18_HUMAN ATP-dependent RNA helicase DDX18 OS=Homo sapiens GN=DDX18 PE=1 SV=2	2	4	75.406	0	8.8986	0	2556400	0	0	0	4	1	1.66667	2.08167	0	#DIV/0!
P62277;J3KMX5;E9PS50	40S ribosomal protein S13	RPS13	>sp|P62277|RS13_HUMAN 40S ribosomal protein S13 OS=Homo sapiens GN=RPS13 PE=1 SV=2;>tr|J3KMX5|J3KMX5_HUMAN 40S ribosomal protein S13 OS=Homo sapiens GN=RPS13 PE=1 SV=1;>tr|E9PS50|E9PS50_HUMAN 40S ribosomal protein S13 (Fragment) OS=Homo sapiens GN=RPS13 PE	3	4	17.222	0	11.776	0	1892800	0	0	1	3	1	1.66667	1.1547	0	#DIV/0!
Q13243;B4DJK0;B4DUA4	Serine/arginine-rich splicing factor 5	SRSF5	>sp|Q13243|SRSF5_HUMAN Serine/arginine-rich splicing factor 5 OS=Homo sapiens GN=SRSF5 PE=1 SV=1;>tr|B4DJK0|B4DJK0_HUMAN Serine/arginine-rich-splicing factor 5 OS=Homo sapiens GN=SRSF5 PE=1 SV=1;>tr|B4DUA4|B4DUA4_HUMAN Serine/arginine-rich-splicing factor	5	4	31.263	0	24.807	0	0	0	0	1	2	2	1.66667	0.57735	0	#DIV/0!
Q5BKZ1	DBIRD complex subunit ZNF326	ZNF326	>sp|Q5BKZ1|ZN326_HUMAN DBIRD complex subunit ZNF326 OS=Homo sapiens GN=ZNF326 PE=1 SV=2	3	5	65.653	0	18.448	0	0	696770	0	0	3	2	1.66667	1.52753	0	#DIV/0!
Q3ZCM7;A0A075B736;Q5SQY0	Tubulin beta-8 chain	TUBB8	>sp|Q3ZCM7|TBB8_HUMAN Tubulin beta-8 chain OS=Homo sapiens GN=TUBB8 PE=1 SV=2;>tr|A0A075B736|A0A075B736_HUMAN Tubulin beta chain OS=Homo sapiens GN=TUBB8 PE=1 SV=1;>tr|Q5SQY0|Q5SQY0_HUMAN Tubulin beta chain OS=Homo sapiens GN=TUBB8 PE=1 SV=1	3	6	49.775	0	22.43	0	0	16342000	0	0	2	3	1.66667	1.52753	0	#DIV/0!
Q9H307	Pinin	PNN	>sp|Q9H307|PININ_HUMAN Pinin OS=Homo sapiens GN=PNN PE=1 SV=4	1	2	81.613	0	5.1283	0	2093900	0	0	1	2	1	1.33333	0.57735	1	1.33333
H7C144;F5GXS2;O43707;H0YJ11;H0YJW3;H7C5W8;H9KV75;P12814	Alpha-actinin-4;Alpha-actinin-1	ACTN4;ACTN1	>tr|H7C144|H7C144_HUMAN Alpha-actinin-4 (Fragment) OS=Homo sapiens GN=ACTN4 PE=1 SV=1;>tr|F5GXS2|F5GXS2_HUMAN Alpha-actinin-4 OS=Homo sapiens GN=ACTN4 PE=1 SV=2;>sp|O43707|ACTN4_HUMAN Alpha-actinin-4 OS=Homo sapiens GN=ACTN4 PE=1 SV=2;>tr|H0YJ11|H0YJ11_HUM	8	3	39.001	0	32.943	0	0	535120	0	0	2	2	1.33333	1.1547	1	1.33333
F8VV32;A0A0B4J259;P61626	Lysozyme C	LYZ	>tr|F8VV32|F8VV32_HUMAN Lysozyme OS=Homo sapiens GN=LYZ PE=1 SV=1;>tr|A0A0B4J259|A0A0B4J259_HUMAN Lysozyme OS=Homo sapiens GN=LYZ PE=1 SV=1;>sp|P61626|LYSC_HUMAN Lysozyme C OS=Homo sapiens GN=LYZ PE=1 SV=1	3	3	11.488	0	61.026	1471800	0	0	0	3	1	0	1.33333	1.52753	1	1.33333
P25311;C9JEV0	Zinc-alpha-2-glycoprotein	AZGP1	>sp|P25311|ZA2G_HUMAN Zinc-alpha-2-glycoprotein OS=Homo sapiens GN=AZGP1 PE=1 SV=2;>tr|C9JEV0|C9JEV0_HUMAN Zinc-alpha-2-glycoprotein OS=Homo sapiens GN=AZGP1 PE=1 SV=1	3	4	34.258	0	32.769	0	0	127380	0	1	0	2	1	1	2	0.5
A0A0A0MS08;P01857;A0A0A0MS07	Ig gamma-1 chain C region	IGHG1	>tr|A0A0A0MS08|A0A0A0MS08_HUMAN Immunoglobulin heavy constant gamma 1 (Fragment) OS=Homo sapiens GN=IGHG1 PE=1 SV=1;>sp|P01857|IGHG1_HUMAN Immunoglobulin heavy constant gamma 1 OS=Homo sapiens GN=IGHG1 PE=1 SV=1;>tr|A0A0A0MS07|A0A0A0MS07_HUMAN Immunoglobul	9	6	43.911	0	12.97	0	1988400	0	10280000	1	2	0	1	1	2	0.5
P04259	Keratin, type II cytoskeletal 6B	KRT6B	>sp|P04259|K2C6B_HUMAN Keratin, type II cytoskeletal 6B OS=Homo sapiens GN=KRT6B PE=1 SV=5	1	38	60.066	0	13.438	5445000	0	0	3004300	2	0	1	1	1	2	0.5
P31944	Caspase-14;Caspase-14 subunit p19;Caspase-14 subunit p10	CASP14	>sp|P31944|CASPE_HUMAN Caspase-14 OS=Homo sapiens GN=CASP14 PE=1 SV=2	1	3	27.679	0	14.709	0	0	0	3092600	1	1	0	0.666667	0.57735	3	0.222222
J3QK89;Q8IWX8	Calcium homeostasis endoplasmic reticulum protein	CHERP	>tr|J3QK89|J3QK89_HUMAN Calcium homeostasis endoplasmic reticulum protein OS=Homo sapiens GN=CHERP PE=1 SV=1;>sp|Q8IWX8|CHERP_HUMAN Calcium homeostasis endoplasmic reticulum protein OS=Homo sapiens GN=CHERP PE=1 SV=3	2	3	104.93	0	12.515	0	0	1327700	0	0	1	5	2	2.64575	0	#DIV/0!
A0A087WUK2;O14979	Heterogeneous nuclear ribonucleoprotein D-like	HNRNPDL	>tr|A0A087WUK2|A0A087WUK2_HUMAN Heterogeneous nuclear ribonucleoprotein D-like OS=Homo sapiens GN=HNRNPDL PE=1 SV=1;>sp|O14979|HNRDL_HUMAN Heterogeneous nuclear ribonucleoprotein D-like OS=Homo sapiens GN=HNRNPDL PE=1 SV=3	2	3	40.04	0	36.564	0	3267300	3004000	0	1	2	3	2	1	0	#DIV/0!
A0A0A0MRM8;A0A0D9SGC1;E7EW20;Q9UM54	Unconventional myosin-VI	MYO6	>tr|A0A0A0MRM8|A0A0A0MRM8_HUMAN Unconventional myosin-VI OS=Homo sapiens GN=MYO6 PE=1 SV=1;>tr|A0A0D9SGC1|A0A0D9SGC1_HUMAN Unconventional myosin-VI OS=Homo sapiens GN=MYO6 PE=1 SV=1;>tr|E7EW20|E7EW20_HUMAN Unconventional myosin-VI OS=Homo sapiens GN=MYO6 P	4	3	145.01	0	34.533	0	829360	0	0	1	4	1	2	1.73205	0	#DIV/0!
O60568;H7C2S8;H7C2V1	Procollagen-lysine,2-oxoglutarate 5-dioxygenase 3	PLOD3	>sp|O60568|PLOD3_HUMAN Procollagen-lysine,2-oxoglutarate 5-dioxygenase 3 OS=Homo sapiens GN=PLOD3 PE=1 SV=1;>tr|H7C2S8|H7C2S8_HUMAN Procollagen-lysine,2-oxoglutarate 5-dioxygenase 3 (Fragment) OS=Homo sapiens GN=PLOD3 PE=1 SV=1;>tr|H7C2V1|H7C2V1_HUMAN Proc	4	3	84.784	0	16.296	0	0	608780	0	1	3	2	2	1	0	#DIV/0!
H0YLG5;Q96TC7;H0YNE5	Regulator of microtubule dynamics protein 3	RMDN3	>tr|H0YLG5|H0YLG5_HUMAN Regulator of microtubule dynamics protein 3 (Fragment) OS=Homo sapiens GN=RMDN3 PE=1 SV=1;>sp|Q96TC7|RMD3_HUMAN Regulator of microtubule dynamics protein 3 OS=Homo sapiens GN=RMDN3 PE=1 SV=2;>tr|H0YNE5|H0YNE5_HUMAN Regulator of micr	3	3	31.32	0	56.906	0	3603200	0	0	1	4	1	2	1.73205	0	#DIV/0!
C9JD32;B9ZVP7;J3KT29;P62829	60S ribosomal protein L23	RPL23	>tr|C9JD32|C9JD32_HUMAN 60S ribosomal protein L23 (Fragment) OS=Homo sapiens GN=RPL23 PE=1 SV=1;>tr|B9ZVP7|B9ZVP7_HUMAN 60S ribosomal protein L23 OS=Homo sapiens GN=RPL23 PE=1 SV=1;>tr|J3KT29|J3KT29_HUMAN 60S ribosomal protein L23 OS=Homo sapiens GN=RPL23	4	3	9.6694	0	66.801	0	1543400	2134000	0	0	3	3	2	1.73205	0	#DIV/0!
P25398	40S ribosomal protein S12	RPS12	>sp|P25398|RS12_HUMAN 40S ribosomal protein S12 OS=Homo sapiens GN=RPS12 PE=1 SV=3	1	3	14.515	0	10.602	0	0	1238100	0	0	2	4	2	2	0	#DIV/0!
H0YMV8;Q71UM5;C9JLI6;P42677	40S ribosomal protein S27;40S ribosomal protein S27-like	RPS27L;RPS27	>tr|H0YMV8|H0YMV8_HUMAN 40S ribosomal protein S27 OS=Homo sapiens GN=RPS27L PE=1 SV=1;>sp|Q71UM5|RS27L_HUMAN 40S ribosomal protein S27-like OS=Homo sapiens GN=RPS27L PE=1 SV=3;>tr|C9JLI6|C9JLI6_HUMAN 40S ribosomal protein S27 OS=Homo sapiens GN=RPS27L PE=1	6	3	11.345	0	10.264	0	4784200	2790800	0	1	3	2	2	1	0	#DIV/0!
J3QLI9;P62314	Small nuclear ribonucleoprotein Sm D1	SNRPD1	>tr|J3QLI9|J3QLI9_HUMAN Small nuclear ribonucleoprotein Sm D1 OS=Homo sapiens GN=SNRPD1 PE=1 SV=1;>sp|P62314|SMD1_HUMAN Small nuclear ribonucleoprotein Sm D1 OS=Homo sapiens GN=SNRPD1 PE=1 SV=1	2	3	8.3926	0	37.882	1506100	0	0	0	2	1	3	2	1	0	#DIV/0!
O95714	E3 ubiquitin-protein ligase HERC2	HERC2	>sp|O95714|HERC2_HUMAN E3 ubiquitin-protein ligase HERC2 OS=Homo sapiens GN=HERC2 PE=1 SV=2	3	4	527.22	0	14.492	0	1146300	1750700	0	1	3	2	2	1	0	#DIV/0!
Q3KQU3	MAP7 domain-containing protein 1	MAP7D1	>sp|Q3KQU3|MA7D1_HUMAN MAP7 domain-containing protein 1 OS=Homo sapiens GN=MAP7D1 PE=1 SV=1	4	4	92.819	0	12.939	0	0	3365500	0	1	1	4	2	1.73205	0	#DIV/0!
Q96RR1	Twinkle protein, mitochondrial	PEO1	>sp|Q96RR1|PEO1_HUMAN Twinkle protein, mitochondrial OS=Homo sapiens GN=TWNK PE=1 SV=1	1	4	77.153	0	95.489	0	1131700	1933800	0	1	3	2	2	1	0	#DIV/0!
F8VYE8;P36873;F8W0W8;F8VR82	Serine/threonine-protein phosphatase;Serine/threonine-protein phosphatase PP1-gamma catalytic subunit	PPP1CC	>tr|F8VYE8|F8VYE8_HUMAN Serine/threonine-protein phosphatase OS=Homo sapiens GN=PPP1CC PE=1 SV=1;>sp|P36873|PP1G_HUMAN Serine/threonine-protein phosphatase PP1-gamma catalytic subunit OS=Homo sapiens GN=PPP1CC PE=1 SV=1;>tr|F8W0W8|F8W0W8_HUMAN Serine/threo	7	4	34.95	0	53.41	0	1085800	2780900	0	0	3	3	2	1.73205	0	#DIV/0!
Q96HE9;J3QR53	Proline-rich protein 11	PRR11	>sp|Q96HE9|PRR11_HUMAN Proline-rich protein 11 OS=Homo sapiens GN=PRR11 PE=1 SV=1;>tr|J3QR53|J3QR53_HUMAN Proline-rich protein 11 (Fragment) OS=Homo sapiens GN=PRR11 PE=1 SV=1	5	4	40.085	0	79.765	0	2307400	2441400	0	1	2	3	2	1	0	#DIV/0!
M0QZN2;M0R0F0;M0R0R2;P46782	40S ribosomal protein S5;40S ribosomal protein S5, N-terminally processed	RPS5	>tr|M0QZN2|M0QZN2_HUMAN 40S ribosomal protein S5 OS=Homo sapiens GN=RPS5 PE=1 SV=1;>tr|M0R0F0|M0R0F0_HUMAN 40S ribosomal protein S5 (Fragment) OS=Homo sapiens GN=RPS5 PE=1 SV=1;>tr|M0R0R2|M0R0R2_HUMAN 40S ribosomal protein S5 OS=Homo sapiens GN=RPS5 PE=1 S	4	4	14.763	0	45.51	0	0	2404800	0	0	1	5	2	2.64575	0	#DIV/0!
Q15050	Ribosome biogenesis regulatory protein homolog	RRS1	>sp|Q15050|RRS1_HUMAN Ribosome biogenesis regulatory protein homolog OS=Homo sapiens GN=RRS1 PE=1 SV=2	1	4	41.193	0	37.917	0	0	1612400	0	0	2	4	2	2	0	#DIV/0!
P68431;K7EMV3;B4DEB1;K7EK07;K7ES00;Q71DI3;P84243;Q16695	Histone H3.1;Histone H3;Histone H3.2;Histone H3.3;Histone H3.1t	HIST1H3A;H3F3B;H3F3A;HIST2H3A;HIST3H3	>sp|P68431|H31_HUMAN Histone H3.1 OS=Homo sapiens GN=HIST1H3A PE=1 SV=2;>tr|K7EMV3|K7EMV3_HUMAN Histone H3 OS=Homo sapiens GN=H3F3B PE=1 SV=1;>tr|B4DEB1|B4DEB1_HUMAN Histone H3 OS=Homo sapiens GN=H3F3A PE=1 SV=1;>tr|K7EK07|K7EK07_HUMAN Histone H3 (Fragment	8	5	15.404	0	30.539	0	4987500	3509200	0	1	3	2	2	1	0	#DIV/0!
P62269	40S ribosomal protein S18	RPS18	>sp|P62269|RS18_HUMAN 40S ribosomal protein S18 OS=Homo sapiens GN=RPS18 PE=1 SV=3	4	5	17.718	0	26.188	0	2267800	0	0	1	4	1	2	1.73205	0	#DIV/0!
Q9Y2X3	Nucleolar protein 58	NOP58	>sp|Q9Y2X3|NOP58_HUMAN Nucleolar protein 58 OS=Homo sapiens GN=NOP58 PE=1 SV=1	2	6	59.578	0	32.689	0	3989600	3233800	0	0	3	3	2	1.73205	0	#DIV/0!
Q92499;F1T0B3;A0A087X2G1	ATP-dependent RNA helicase DDX1	DDX1	>sp|Q92499|DDX1_HUMAN ATP-dependent RNA helicase DDX1 OS=Homo sapiens GN=DDX1 PE=1 SV=2;>tr|F1T0B3|F1T0B3_HUMAN ATP-dependent RNA helicase DDX1 OS=Homo sapiens GN=DDX1 PE=1 SV=1;>tr|A0A087X2G1|A0A087X2G1_HUMAN ATP-dependent RNA helicase DDX1 OS=Homo sapien	3	9	82.431	0	27.723	0	0	3014300	0	0	2	4	2	2	0	#DIV/0!
Q02241;H7BYN4	Kinesin-like protein KIF23	KIF23	>sp|Q02241|KIF23_HUMAN Kinesin-like protein KIF23 OS=Homo sapiens GN=KIF23 PE=1 SV=3;>tr|H7BYN4|H7BYN4_HUMAN Kinesin-like protein OS=Homo sapiens GN=KIF23 PE=1 SV=1	5	12	110.06	0	116.71	0	0	3529400	0	0	2	4	2	2	0	#DIV/0!
F5H5D3;Q9BQE3;A0A1W2PQM2	Tubulin alpha-1C chain	TUBA1C	>tr|F5H5D3|F5H5D3_HUMAN Tubulin alpha chain OS=Homo sapiens GN=TUBA1C PE=1 SV=1;>sp|Q9BQE3|TBA1C_HUMAN Tubulin alpha-1C chain OS=Homo sapiens GN=TUBA1C PE=1 SV=1;>tr|A0A1W2PQM2|A0A1W2PQM2_HUMAN Tubulin alpha-1C chain OS=Homo sapiens GN=TUBA1C PE=1 SV=1	3	15	57.73	0	57.036	0	3233200	0	0	0	4	2	2	2	0	#DIV/0!
Q15388	Mitochondrial import receptor subunit TOM20 homolog	TOMM20	>sp|Q15388|TOM20_HUMAN Mitochondrial import receptor subunit TOM20 homolog OS=Homo sapiens GN=TOMM20 PE=1 SV=1	1	2	16.298	0	17.397	0	0	7740600	0	2	1	2	1.66667	0.57735	1	1.66667
E7ET15;O15042;E7EW00;H0Y8D9	U2 snRNP-associated SURP motif-containing protein	U2SURP	>tr|E7ET15|E7ET15_HUMAN U2 snRNP-associated SURP motif-containing protein OS=Homo sapiens GN=U2SURP PE=1 SV=1;>sp|O15042|SR140_HUMAN U2 snRNP-associated SURP motif-containing protein OS=Homo sapiens GN=U2SURP PE=1 SV=2;>tr|E7EW00|E7EW00_HUMAN U2 snRNP-asso	4	3	118.25	0	6.9866	0	3165700	0	0	1	3	1	1.66667	1.1547	1	1.66667
P52907	F-actin-capping protein subunit alpha-1	CAPZA1	>sp|P52907|CAZA1_HUMAN F-actin-capping protein subunit alpha-1 OS=Homo sapiens GN=CAPZA1 PE=1 SV=3	5	4	32.922	0	40.586	0	2945700	4200600	0	0	2	3	1.66667	1.52753	1	1.66667
H3BRU6;F8VZX2;Q15366;F8W0G4;F8VXH9;F8W1G6;J3QT27;E9PFP8;P57721	Poly(rC)-binding protein 2;Poly(rC)-binding protein 3	PCBP2;PCBP3	>tr|H3BRU6|H3BRU6_HUMAN Poly(rC)-binding protein 2 (Fragment) OS=Homo sapiens GN=PCBP2 PE=1 SV=1;>tr|F8VZX2|F8VZX2_HUMAN Poly(rC)-binding protein 2 OS=Homo sapiens GN=PCBP2 PE=1 SV=1;>sp|Q15366|PCBP2_HUMAN Poly(rC)-binding protein 2 OS=Homo sapiens GN=PCBP	13	5	31.6	0	24.763	0	1632000	0	0	2	2	1	1.66667	0.57735	1	1.66667
Q6IQ42;Q5JRI1;O75494;R4GMP8	Serine/arginine-rich splicing factor 10	FUSIP1;SRSF10	>tr|Q6IQ42|Q6IQ42_HUMAN FUSIP1 protein OS=Homo sapiens GN=SRSF10 PE=1 SV=1;>tr|Q5JRI1|Q5JRI1_HUMAN Serine/arginine-rich-splicing factor 10 OS=Homo sapiens GN=SRSF10 PE=1 SV=1;>sp|O75494|SRS10_HUMAN Serine/arginine-rich splicing factor 10 OS=Homo sapiens GN	4	2	8.3294	0	13.793	0	0	0	0	2	1	1	1.33333	0.57735	2	0.666667
Q01469;I6L8B7	Fatty acid-binding protein, epidermal	FABP5	>sp|Q01469|FABP5_HUMAN Fatty acid-binding protein, epidermal OS=Homo sapiens GN=FABP5 PE=1 SV=3;>tr|I6L8B7|I6L8B7_HUMAN Fatty acid-binding protein, epidermal OS=Homo sapiens GN=FABP5 PE=1 SV=1	3	3	15.164	0	5.0607	0	0	0	2272200	2	2	0	1.33333	1.1547	2	0.666667
J3QL05;J3KP15;Q01130	Serine/arginine-rich splicing factor 2	SRSF2	>tr|J3QL05|J3QL05_HUMAN Serine/arginine-rich-splicing factor 2 (Fragment) OS=Homo sapiens GN=SRSF2 PE=1 SV=1;>tr|J3KP15|J3KP15_HUMAN Serine/arginine-rich-splicing factor 2 (Fragment) OS=Homo sapiens GN=SRSF2 PE=1 SV=8;>sp|Q01130|SRSF2_HUMAN Serine/arginine	4	3	15.156	0	19.738	0	0	0	0	2	1	1	1.33333	0.57735	2	0.666667
Q08188	Protein-glutamine gamma-glutamyltransferase E;Protein-glutamine gamma-glutamyltransferase E 50 kDa catalytic chain;Protein-glutamine gamma-glutamyltransferase E 27 kDa non-catalytic chain	TGM3	>sp|Q08188|TGM3_HUMAN Protein-glutamine gamma-glutamyltransferase E OS=Homo sapiens GN=TGM3 PE=1 SV=4	1	4	76.631	0	103.68	0	0	0	0	1	2	1	1.33333	0.57735	2	0.666667
X6R700;Q9Y3Y2	Chromatin target of PRMT1 protein	CHTOP	>tr|X6R700|X6R700_HUMAN Chromatin target of PRMT1 protein OS=Homo sapiens GN=CHTOP PE=1 SV=1;>sp|Q9Y3Y2|CHTOP_HUMAN Chromatin target of PRMT1 protein OS=Homo sapiens GN=CHTOP PE=1 SV=2	2	2	23.661	0	57.205	968340	2193800	0	0	3	2	2	2.33333	0.57735	0	#DIV/0!
Q9BSC4	Nucleolar protein 10	NOL10	>sp|Q9BSC4|NOL10_HUMAN Nucleolar protein 10 OS=Homo sapiens GN=NOL10 PE=1 SV=1	1	3	80.301	0	11.487	0	1124200	2471000	0	1	3	3	2.33333	1.1547	0	#DIV/0!
P08708	40S ribosomal protein S17	RPS17	>sp|P08708|RS17_HUMAN 40S ribosomal protein S17 OS=Homo sapiens GN=RPS17 PE=1 SV=2	3	3	15.55	0	50.592	0	4480900	3316700	0	0	5	2	2.33333	2.51661	0	#DIV/0!
P52597	Heterogeneous nuclear ribonucleoprotein F;Heterogeneous nuclear ribonucleoprotein F, N-terminally processed	HNRNPF	>sp|P52597|HNRPF_HUMAN Heterogeneous nuclear ribonucleoprotein F OS=Homo sapiens GN=HNRNPF PE=1 SV=3	2	4	45.671	0	58.986	0	1817400	1296600	0	0	3	4	2.33333	2.08167	0	#DIV/0!
Q13753	Laminin subunit gamma-2	LAMC2	>sp|Q13753|LAMC2_HUMAN Laminin subunit gamma-2 OS=Homo sapiens GN=LAMC2 PE=1 SV=2	1	4	130.97	0	9.9335	0	1651100	2191500	0	0	2	5	2.33333	2.51661	0	#DIV/0!
P35232;C9JZ20;E7ESE2;E9PCW0;C9JW96	Prohibitin	PHB	>sp|P35232|PHB_HUMAN Prohibitin OS=Homo sapiens GN=PHB PE=1 SV=1;>tr|C9JZ20|C9JZ20_HUMAN Prohibitin (Fragment) OS=Homo sapiens GN=PHB PE=1 SV=1;>tr|E7ESE2|E7ESE2_HUMAN Prohibitin (Fragment) OS=Homo sapiens GN=PHB PE=1 SV=2;>tr|E9PCW0|E9PCW0_HUMAN Prohibiti	6	4	29.804	0	8.9862	0	1960300	2574800	0	0	3	4	2.33333	2.08167	0	#DIV/0!
Q13283	Ras GTPase-activating protein-binding protein 1	G3BP1	>sp|Q13283|G3BP1_HUMAN Ras GTPase-activating protein-binding protein 1 OS=Homo sapiens GN=G3BP1 PE=1 SV=1	7	5	52.164	0	38.542	0	0	4123300	0	1	3	3	2.33333	1.1547	0	#DIV/0!
P10809;C9JL25;E7EXB4;E7ESH4	60 kDa heat shock protein, mitochondrial	HSPD1	>sp|P10809|CH60_HUMAN 60 kDa heat shock protein, mitochondrial OS=Homo sapiens GN=HSPD1 PE=1 SV=2;>tr|C9JL25|C9JL25_HUMAN 60 kDa heat shock protein, mitochondrial (Fragment) OS=Homo sapiens GN=HSPD1 PE=1 SV=1;>tr|E7EXB4|E7EXB4_HUMAN 60 kDa heat shock prote	7	5	61.054	0	15.776	0	902180	737010	0	0	3	4	2.33333	2.08167	0	#DIV/0!
Q13751	Laminin subunit beta-3	LAMB3	>sp|Q13751|LAMB3_HUMAN Laminin subunit beta-3 OS=Homo sapiens GN=LAMB3 PE=1 SV=1	2	5	129.57	0	19.856	0	1994200	1343800	0	0	4	3	2.33333	2.08167	0	#DIV/0!
Q9H6R0;I3L0M5;Q05BE5	Putative ATP-dependent RNA helicase DHX33	DHX33	>sp|Q9H6R0|DHX33_HUMAN Putative ATP-dependent RNA helicase DHX33 OS=Homo sapiens GN=DHX33 PE=1 SV=2;>tr|I3L0M5|I3L0M5_HUMAN Putative ATP-dependent RNA helicase DHX33 (Fragment) OS=Homo sapiens GN=DHX33 PE=1 SV=1;>tr|Q05BE5|Q05BE5_HUMAN DEAH (Asp-Glu-Ala-Hi	4	7	78.873	0	42.789	0	1359100	1157200	0	1	3	3	2.33333	1.1547	0	#DIV/0!
P04083;Q5T3N1;Q5T3N0	Annexin A1;Annexin	ANXA1	>sp|P04083|ANXA1_HUMAN Annexin A1 OS=Homo sapiens GN=ANXA1 PE=1 SV=2;>tr|Q5T3N1|Q5T3N1_HUMAN Annexin (Fragment) OS=Homo sapiens GN=ANXA1 PE=1 SV=1;>tr|Q5T3N0|Q5T3N0_HUMAN Annexin (Fragment) OS=Homo sapiens GN=ANXA1 PE=1 SV=1	3	8	38.714	0	60.705	0	2602100	1205700	0	1	4	2	2.33333	1.52753	0	#DIV/0!
P46013	Antigen KI-67	MKI67	>sp|P46013|KI67_HUMAN Proliferation marker protein Ki-67 OS=Homo sapiens GN=MKI67 PE=1 SV=2	1	11	358.69	0	37.522	0	3311200	3086300	0	1	1	5	2.33333	2.3094	0	#DIV/0!
J3QRS3;P19105;O14950	Myosin regulatory light chain 12A;Myosin regulatory light chain 12B	MYL12A;MYL12B	>tr|J3QRS3|J3QRS3_HUMAN Myosin regulatory light chain 12A OS=Homo sapiens GN=MYL12A PE=1 SV=1;>sp|P19105|ML12A_HUMAN Myosin regulatory light chain 12A OS=Homo sapiens GN=MYL12A PE=1 SV=2;>sp|O14950|ML12B_HUMAN Myosin regulatory light chain 12B OS=Homo sapi	3	3	20.457	0	70.769	0	8115700	8323900	0	1	2	3	2	1	1	2
Q8N3V7	Synaptopodin	SYNPO	>sp|Q8N3V7|SYNPO_HUMAN Synaptopodin OS=Homo sapiens GN=SYNPO PE=1 SV=2	1	3	99.462	0	24.21	0	0	3473500	0	1	1	3	1.66667	1.1547	2	0.833333
Q07666	KH domain-containing, RNA-binding, signal transduction-associated protein 1	KHDRBS1	>sp|Q07666|KHDR1_HUMAN KH domain-containing, RNA-binding, signal transduction-associated protein 1 OS=Homo sapiens GN=KHDRBS1 PE=1 SV=1	1	2	48.227	0	6.6814	0	1417100	1048900	0	0	4	4	2.66667	2.3094	0	#DIV/0!
P55735;A8MXL6	Protein SEC13 homolog	SEC13	>sp|P55735|SEC13_HUMAN Protein SEC13 homolog OS=Homo sapiens GN=SEC13 PE=1 SV=3;>tr|A8MXL6|A8MXL6_HUMAN Protein SEC13 homolog OS=Homo sapiens GN=SEC13 PE=1 SV=1	2	3	35.54	0	112.81	0	4540300	6501300	0	1	3	4	2.66667	1.52753	0	#DIV/0!
Q15637	Splicing factor 1	SF1	>sp|Q15637|SF01_HUMAN Splicing factor 1 OS=Homo sapiens GN=SF1 PE=1 SV=4	2	3	68.329	0	14.552	0	2113100	882610	0	0	3	5	2.66667	2.51661	0	#DIV/0!
C9JZR2;O60716	Catenin delta-1	CTNND1	>tr|C9JZR2|C9JZR2_HUMAN Catenin delta-1 OS=Homo sapiens GN=CTNND1 PE=1 SV=2;>sp|O60716|CTND1_HUMAN Catenin delta-1 OS=Homo sapiens GN=CTNND1 PE=1 SV=1	4	4	104.85	0	24.932	0	1916200	970600	0	1	4	3	2.66667	1.52753	0	#DIV/0!
E9PKZ0;P62917;G3V1A1;E9PKU4	60S ribosomal protein L8	RPL8	>tr|E9PKZ0|E9PKZ0_HUMAN 60S ribosomal protein L8 (Fragment) OS=Homo sapiens GN=RPL8 PE=1 SV=1;>sp|P62917|RL8_HUMAN 60S ribosomal protein L8 OS=Homo sapiens GN=RPL8 PE=1 SV=2;>tr|G3V1A1|G3V1A1_HUMAN 60S ribosomal protein L8 OS=Homo sapiens GN=RPL8 PE=1 SV=1	5	4	22.389	0	4.4194	3293000	4246400	3765600	0	3	2	3	2.66667	0.57735	0	#DIV/0!
A0A0A0MR02;P45880;Q5JSD2;Q5JSD1	Voltage-dependent anion-selective channel protein 2	VDAC2	>tr|A0A0A0MR02|A0A0A0MR02_HUMAN Voltage-dependent anion-selective channel protein 2 (Fragment) OS=Homo sapiens GN=VDAC2 PE=1 SV=1;>sp|P45880|VDAC2_HUMAN Voltage-dependent anion-selective channel protein 2 OS=Homo sapiens GN=VDAC2 PE=1 SV=2;>tr|Q5JSD2|Q5JSD	4	4	30.348	0	7.7152	0	7419500	3528100	0	2	4	2	2.66667	1.1547	0	#DIV/0!
B4DGU4;P35222	Catenin beta-1	CTNNB1	>tr|B4DGU4|B4DGU4_HUMAN Catenin beta-1 OS=Homo sapiens GN=CTNNB1 PE=1 SV=1;>sp|P35222|CTNB1_HUMAN Catenin beta-1 OS=Homo sapiens GN=CTNNB1 PE=1 SV=1	3	5	84.765	0	43.134	0	2195900	1642100	0	0	3	5	2.66667	2.51661	0	#DIV/0!
P49792	E3 SUMO-protein ligase RanBP2	RANBP2	>sp|P49792|RBP2_HUMAN E3 SUMO-protein ligase RanBP2 OS=Homo sapiens GN=RANBP2 PE=1 SV=2	2	5	358.2	0	66.949	0	2158800	2009000	0	1	4	3	2.66667	1.52753	0	#DIV/0!
O43143	Putative pre-mRNA-splicing factor ATP-dependent RNA helicase DHX15	DHX15	>sp|O43143|DHX15_HUMAN Pre-mRNA-splicing factor ATP-dependent RNA helicase DHX15 OS=Homo sapiens GN=DHX15 PE=1 SV=2	1	7	90.932	0	69.981	0	2448200	1544600	0	0	4	4	2.66667	2.3094	0	#DIV/0!
P55265;H0YCK3	Double-stranded RNA-specific adenosine deaminase	ADAR	>sp|P55265|DSRAD_HUMAN Double-stranded RNA-specific adenosine deaminase OS=Homo sapiens GN=ADAR PE=1 SV=4;>tr|H0YCK3|H0YCK3_HUMAN Double-stranded RNA-specific adenosine deaminase (Fragment) OS=Homo sapiens GN=ADAR PE=1 SV=1	2	8	136.06	0	37.461	0	0	1467000	0	0	2	6	2.66667	3.05505	0	#DIV/0!
E9PDF6;O43795	Unconventional myosin-Ib	MYO1B	>tr|E9PDF6|E9PDF6_HUMAN Unconventional myosin-Ib OS=Homo sapiens GN=MYO1B PE=1 SV=1;>sp|O43795|MYO1B_HUMAN Unconventional myosin-Ib OS=Homo sapiens GN=MYO1B PE=1 SV=3	8	9	128.48	0	80.554	0	1891300	1706000	0	0	4	4	2.66667	2.3094	0	#DIV/0!
Q9H444	Charged multivesicular body protein 4b	CHMP4B	>sp|Q9H444|CHM4B_HUMAN Charged multivesicular body protein 4b OS=Homo sapiens GN=CHMP4B PE=1 SV=1	1	3	24.95	0	91.839	0	0	5399500	0	1	2	4	2.33333	1.52753	1	2.33333
Q5T3I0;A0A0A0MRK1;E9PAV9;F8W895	G patch domain-containing protein 4	GPATCH4	>sp|Q5T3I0|GPTC4_HUMAN G patch domain-containing protein 4 OS=Homo sapiens GN=GPATCH4 PE=1 SV=2;>tr|A0A0A0MRK1|A0A0A0MRK1_HUMAN G patch domain-containing protein 4 OS=Homo sapiens GN=GPATCH4 PE=1 SV=1;>tr|E9PAV9|E9PAV9_HUMAN G patch domain-containing prote	6	4	50.381	0	80.863	1308700	2049700	1695900	0	2	3	2	2.33333	0.57735	1	2.33333
Q9H0H5;F8VRD2;F8W1E5;H0YIK5	Rac GTPase-activating protein 1	RACGAP1	>sp|Q9H0H5|RGAP1_HUMAN Rac GTPase-activating protein 1 OS=Homo sapiens GN=RACGAP1 PE=1 SV=1;>tr|F8VRD2|F8VRD2_HUMAN Rac GTPase-activating protein 1 (Fragment) OS=Homo sapiens GN=RACGAP1 PE=1 SV=8;>tr|F8W1E5|F8W1E5_HUMAN Rac GTPase-activating protein 1 (Fra	15	4	71.026	0	188.08	1157200	1788200	1802200	0	2	2	3	2.33333	0.57735	1	2.33333
P35251	Replication factor C subunit 1	RFC1	>sp|P35251|RFC1_HUMAN Replication factor C subunit 1 OS=Homo sapiens GN=RFC1 PE=1 SV=4	5	5	128.25	0	134.04	0	1454400	1383100	0	1	3	3	2.33333	1.1547	1	2.33333
P68133;P68032;P63267;P62736;A6NL76;C9JFL5;F6UVQ4;F6QUT6	Actin, alpha skeletal muscle;Actin, alpha cardiac muscle 1;Actin, gamma-enteric smooth muscle;Actin, aortic smooth muscle	ACTA1;ACTC1;ACTG2;ACTA2	>sp|P68133|ACTS_HUMAN Actin, alpha skeletal muscle OS=Homo sapiens GN=ACTA1 PE=1 SV=1;>sp|P68032|ACTC_HUMAN Actin, alpha cardiac muscle 1 OS=Homo sapiens GN=ACTC1 PE=1 SV=1;>sp|P63267|ACTH_HUMAN Actin, gamma-enteric smooth muscle OS=Homo sapiens GN=ACTG2 P	8	14	42.051	0	8.7665	0	9397000	6699900	0	1	2	4	2.33333	1.52753	1	2.33333
P81605	Dermcidin;Survival-promoting peptide;DCD-1	DCD	>sp|P81605|DCD_HUMAN Dermcidin OS=Homo sapiens GN=DCD PE=1 SV=2	1	3	11.284	0	51.69	5727200	1915600	0	9786000	2	3	1	2	1	2	1
P04792;F8WE04	Heat shock protein beta-1	HSPB1	>sp|P04792|HSPB1_HUMAN Heat shock protein beta-1 OS=Homo sapiens GN=HSPB1 PE=1 SV=2;>tr|F8WE04|F8WE04_HUMAN Heat shock protein beta-1 OS=Homo sapiens GN=HSPB1 PE=1 SV=1	3	4	22.782	0	23.954	0	3312300	7280500	0	1	3	5	3	2	0	#DIV/0!
Q99848;H7C2Q8	Probable rRNA-processing protein EBP2	EBNA1BP2	>sp|Q99848|EBP2_HUMAN Probable rRNA-processing protein EBP2 OS=Homo sapiens GN=EBNA1BP2 PE=1 SV=2;>tr|H7C2Q8|H7C2Q8_HUMAN EBNA1 binding protein 2, isoform CRA_d OS=Homo sapiens GN=EBNA1BP2 PE=1 SV=1	2	5	34.852	0	42.722	0	3836400	4074600	0	0	5	4	3	2.64575	0	#DIV/0!
O75400	Pre-mRNA-processing factor 40 homolog A	PRPF40A	>sp|O75400|PR40A_HUMAN Pre-mRNA-processing factor 40 homolog A OS=Homo sapiens GN=PRPF40A PE=1 SV=2	1	5	108.8	0	16.821	0	2589000	3343600	0	0	5	4	3	2.64575	0	#DIV/0!
A0A075B7D9;Q92804	TATA-binding protein-associated factor 2N	TAF15	>tr|A0A075B7D9|A0A075B7D9_HUMAN TATA-binding protein-associated factor 2N OS=Homo sapiens GN=TAF15 PE=1 SV=1;>sp|Q92804|RBP56_HUMAN TATA-binding protein-associated factor 2N OS=Homo sapiens GN=TAF15 PE=1 SV=1	3	5	48.839	0	45.389	0	2446700	0	0	2	2	5	3	1.73205	0	#DIV/0!
G3XAG1;Q96ME7	Zinc finger protein 512	ZNF512	>tr|G3XAG1|G3XAG1_HUMAN Zinc finger protein 512 OS=Homo sapiens GN=ZNF512 PE=1 SV=1;>sp|Q96ME7|ZN512_HUMAN Zinc finger protein 512 OS=Homo sapiens GN=ZNF512 PE=1 SV=2	2	5	64.594	0	23.223	0	6424700	5688600	0	1	3	5	3	2	0	#DIV/0!
D6RGG3;Q99715;H0Y4P7;A0A087X0A8	Collagen alpha-1(XII) chain	COL12A1	>tr|D6RGG3|D6RGG3_HUMAN Collagen alpha-1(XII) chain OS=Homo sapiens GN=COL12A1 PE=1 SV=1;>sp|Q99715|COCA1_HUMAN Collagen alpha-1(XII) chain OS=Homo sapiens GN=COL12A1 PE=1 SV=2;>tr|H0Y4P7|H0Y4P7_HUMAN Collagen alpha-1(XII) chain (Fragment) OS=Homo sapiens	4	6	333.2	0	40.225	0	2149200	3024500	0	0	6	3	3	3	0	#DIV/0!
Q96H55	Unconventional myosin-XIX	MYO19	>sp|Q96H55|MYO19_HUMAN Unconventional myosin-XIX OS=Homo sapiens GN=MYO19 PE=1 SV=2	2	6	109.13	0	29.347	0	1573300	699500	0	0	6	3	3	3	0	#DIV/0!
P51116	Fragile X mental retardation syndrome-related protein 2	FXR2	>sp|P51116|FXR2_HUMAN Fragile X mental retardation syndrome-related protein 2 OS=Homo sapiens GN=FXR2 PE=1 SV=2	2	9	74.222	0	36.552	1933400	2181300	2472600	0	2	4	3	3	1	0	#DIV/0!
Q5T750	Skin-specific protein 32	XP32	>sp|Q5T750|XP32_HUMAN Skin-specific protein 32 OS=Homo sapiens GN=XP32 PE=1 SV=1	1	4	26.238	0	19.276	3251600	0	1702400	3473500	2	1	3	2	1	3	0.666667
P60866;E5RIP1;E5RJX2;G3XAN0	40S ribosomal protein S20	RPS20	>sp|P60866|RS20_HUMAN 40S ribosomal protein S20 OS=Homo sapiens GN=RPS20 PE=1 SV=1;>tr|E5RIP1|E5RIP1_HUMAN 40S ribosomal protein S20 OS=Homo sapiens GN=RPS20 PE=1 SV=1;>tr|E5RJX2|E5RJX2_HUMAN 40S ribosomal protein S20 OS=Homo sapiens GN=RPS20 PE=1 SV=1;>tr	4	2	13.373	0	9.2793	4193000	6793700	5383900	0	2	4	4	3.33333	1.1547	0	#DIV/0!
H7C3M2;H7C422;P39023;B5MCW2;G5E9G0	60S ribosomal protein L3	RPL3	>tr|H7C3M2|H7C3M2_HUMAN 60S ribosomal protein L3 (Fragment) OS=Homo sapiens GN=RPL3 PE=1 SV=1;>tr|H7C422|H7C422_HUMAN 60S ribosomal protein L3 (Fragment) OS=Homo sapiens GN=RPL3 PE=1 SV=1;>sp|P39023|RL3_HUMAN 60S ribosomal protein L3 OS=Homo sapiens GN=RPL	6	3	29.528	0	15.052	4055800	7574000	5819500	0	3	5	2	3.33333	1.52753	0	#DIV/0!
P04899	Guanine nucleotide-binding protein G(i) subunit alpha-2	GNAI2	>sp|P04899|GNAI2_HUMAN Guanine nucleotide-binding protein G(i) subunit alpha-2 OS=Homo sapiens GN=GNAI2 PE=1 SV=3	21	4	40.45	0	16.848	2305700	3305600	2129500	0	3	4	3	3.33333	0.57735	0	#DIV/0!
Q7LGA3;K7EP71	Heparan sulfate 2-O-sulfotransferase 1	HS2ST1	>sp|Q7LGA3|HS2ST_HUMAN Heparan sulfate 2-O-sulfotransferase 1 OS=Homo sapiens GN=HS2ST1 PE=1 SV=1;>tr|K7EP71|K7EP71_HUMAN Heparan sulfate 2-O-sulfotransferase 1 (Fragment) OS=Homo sapiens GN=HS2ST1 PE=1 SV=1	2	4	41.881	0	53.675	0	2086800	2149600	0	0	4	6	3.33333	3.05505	0	#DIV/0!
P09012;M0QZG7;M0R268;M0R221;M0R2B8	U1 small nuclear ribonucleoprotein A	SNRPA	>sp|P09012|SNRPA_HUMAN U1 small nuclear ribonucleoprotein A OS=Homo sapiens GN=SNRPA PE=1 SV=3;>tr|M0QZG7|M0QZG7_HUMAN U1 small nuclear ribonucleoprotein A (Fragment) OS=Homo sapiens GN=SNRPA PE=1 SV=1;>tr|M0R268|M0R268_HUMAN U1 small nuclear ribonucleopro	7	4	31.279	0	30.236	0	2125200	1867200	0	2	3	5	3.33333	1.52753	0	#DIV/0!
E9PLA9;Q14444;G3V153	Caprin-1	CAPRIN1	>tr|E9PLA9|E9PLA9_HUMAN Caprin-1 (Fragment) OS=Homo sapiens GN=CAPRIN1 PE=1 SV=1;>sp|Q14444|CAPR1_HUMAN Caprin-1 OS=Homo sapiens GN=CAPRIN1 PE=1 SV=2;>tr|G3V153|G3V153_HUMAN Caprin-1 OS=Homo sapiens GN=CAPRIN1 PE=1 SV=1	3	5	20.236	0	58.272	0	3406200	4091300	0	1	4	5	3.33333	2.08167	0	#DIV/0!
A0A0U1RQH7;H0Y4X3;G3XAC6;Q14498;Q5QP23	RNA-binding protein 39	RBM39	>tr|A0A0U1RQH7|A0A0U1RQH7_HUMAN RNA-binding protein 39 (Fragment) OS=Homo sapiens GN=RBM39 PE=1 SV=1;>tr|H0Y4X3|H0Y4X3_HUMAN RNA-binding protein 39 (Fragment) OS=Homo sapiens GN=RBM39 PE=1 SV=8;>tr|G3XAC6|G3XAC6_HUMAN RNA-binding protein 39 OS=Homo sapiens	8	5	26.698	0	52.942	0	1864300	2061200	0	0	6	4	3.33333	3.05505	0	#DIV/0!
E9PPU1;H0YEU2;E9PL09;P23396;E9PQ96;E9PJH4;F2Z2S8;H0YF32;E9PK82;H0YCJ7	40S ribosomal protein S3	RPS3	>tr|E9PPU1|E9PPU1_HUMAN 40S ribosomal protein S3 OS=Homo sapiens GN=RPS3 PE=1 SV=1;>tr|H0YEU2|H0YEU2_HUMAN 40S ribosomal protein S3 (Fragment) OS=Homo sapiens GN=RPS3 PE=1 SV=1;>tr|E9PL09|E9PL09_HUMAN 40S ribosomal protein S3 OS=Homo sapiens GN=RPS3 PE=1 S	13	5	17.407	0	45.87	1891700	2888600	2532200	0	3	4	3	3.33333	0.57735	0	#DIV/0!
G3XAM7;P35221	Catenin alpha-1	CTNNA1	>tr|G3XAM7|G3XAM7_HUMAN Catenin (Cadherin-associated protein), alpha 1, 102kDa, isoform CRA_a OS=Homo sapiens GN=CTNNA1 PE=1 SV=1;>sp|P35221|CTNA1_HUMAN Catenin alpha-1 OS=Homo sapiens GN=CTNNA1 PE=1 SV=1	15	6	92.721	0	47.7	0	1684600	0	0	0	6	4	3.33333	3.05505	0	#DIV/0!
A0A087WY00;G3V394;F8WE88;F8W6H6;Q9Y4I1	Unconventional myosin-Va	MYO5A	>tr|A0A087WY00|A0A087WY00_HUMAN Unconventional myosin-Va OS=Homo sapiens GN=MYO5A PE=1 SV=1;>tr|G3V394|G3V394_HUMAN Unconventional myosin-Va OS=Homo sapiens GN=MYO5A PE=1 SV=1;>tr|F8WE88|F8WE88_HUMAN Unconventional myosin-Va OS=Homo sapiens GN=MYO5A PE=1 S	11	6	212.2	0	30.581	0	2263000	2161000	0	0	4	6	3.33333	3.05505	0	#DIV/0!
A6NNN6;Q15154;E7ETA6;H0YBA1	Pericentriolar material 1 protein	PCM1	>tr|A6NNN6|A6NNN6_HUMAN Pericentriolar material 1 protein OS=Homo sapiens GN=PCM1 PE=1 SV=5;>sp|Q15154|PCM1_HUMAN Pericentriolar material 1 protein OS=Homo sapiens GN=PCM1 PE=1 SV=4;>tr|E7ETA6|E7ETA6_HUMAN Pericentriolar material 1 protein OS=Homo sapiens	7	6	210.13	0	70.504	0	3132600	3816600	0	1	6	3	3.33333	2.51661	0	#DIV/0!
P83111	Serine beta-lactamase-like protein LACTB, mitochondrial	LACTB	>sp|P83111|LACTB_HUMAN Serine beta-lactamase-like protein LACTB, mitochondrial OS=Homo sapiens GN=LACTB PE=1 SV=2	2	8	60.693	0	22.671	0	0	2463000	0	2	2	6	3.33333	2.3094	0	#DIV/0!
O75643	U5 small nuclear ribonucleoprotein 200 kDa helicase	SNRNP200	>sp|O75643|U520_HUMAN U5 small nuclear ribonucleoprotein 200 kDa helicase OS=Homo sapiens GN=SNRNP200 PE=1 SV=2	2	8	244.5	0	56.427	0	3938000	3281700	0	0	5	5	3.33333	2.88675	0	#DIV/0!
E9PIF2;Q13206	Probable ATP-dependent RNA helicase DDX10	DDX10	>tr|E9PIF2|E9PIF2_HUMAN RNA helicase OS=Homo sapiens GN=DDX10 PE=1 SV=1;>sp|Q13206|DDX10_HUMAN Probable ATP-dependent RNA helicase DDX10 OS=Homo sapiens GN=DDX10 PE=1 SV=2	2	10	96.454	0	63.603	0	2771700	1850200	0	1	5	4	3.33333	2.08167	0	#DIV/0!
P06702	Protein S100-A9	S100A9	>sp|P06702|S10A9_HUMAN Protein S100-A9 OS=Homo sapiens GN=S100A9 PE=1 SV=1	1	5	13.242	0	15.842	3577400	0	0	8089300	4	1	1	2	1.73205	4	0.5
J3QR09;J3KTE4;P84098;J3QL15	Ribosomal protein L19;60S ribosomal protein L19	RPL19	>tr|J3QR09|J3QR09_HUMAN Ribosomal protein L19 OS=Homo sapiens GN=RPL19 PE=1 SV=1;>tr|J3KTE4|J3KTE4_HUMAN Ribosomal protein L19 OS=Homo sapiens GN=RPL19 PE=1 SV=1;>sp|P84098|RL19_HUMAN 60S ribosomal protein L19 OS=Homo sapiens GN=RPL19 PE=1 SV=1;>tr|J3QL15|	4	4	23.134	0	99.176	4065300	5450800	6069100	0	3	4	4	3.66667	0.57735	0	#DIV/0!
P38646	Stress-70 protein, mitochondrial	HSPA9	>sp|P38646|GRP75_HUMAN Stress-70 protein, mitochondrial OS=Homo sapiens GN=HSPA9 PE=1 SV=2	4	5	73.68	0	30.724	0	1802300	2265900	0	1	4	6	3.66667	2.51661	0	#DIV/0!
H0Y6E7;H3BT71;P38159;A0A1B0GUK8;Q96E39;H3BR27	RNA-binding motif protein, X chromosome;RNA-binding motif protein, X chromosome, N-terminally processed;RNA binding motif protein, X-linked-like-1	RBMX;RBMXL1	>tr|H0Y6E7|H0Y6E7_HUMAN RNA-binding motif protein, X chromosome (Fragment) OS=Homo sapiens GN=RBMX PE=1 SV=2;>tr|H3BT71|H3BT71_HUMAN RNA-binding motif protein, X chromosome OS=Homo sapiens GN=RBMX PE=1 SV=1;>sp|P38159|RBMX_HUMAN RNA-binding motif protein,	9	5	31.745	0	48.967	4121500	3940500	3818000	0	5	3	3	3.66667	1.1547	0	#DIV/0!
C9J9K3;A0A0C4DG17;P08865	40S ribosomal protein SA	RPSA	>tr|C9J9K3|C9J9K3_HUMAN 40S ribosomal protein SA (Fragment) OS=Homo sapiens GN=RPSA PE=1 SV=8;>tr|A0A0C4DG17|A0A0C4DG17_HUMAN 40S ribosomal protein SA OS=Homo sapiens GN=RPSA PE=1 SV=1;>sp|P08865|RSSA_HUMAN 40S ribosomal protein SA OS=Homo sapiens GN=RPSA	4	6	29.404	0	35.151	2822400	4402400	3890000	0	3	5	3	3.66667	1.1547	0	#DIV/0!
P38432	Coilin	COIL	>sp|P38432|COIL_HUMAN Coilin OS=Homo sapiens GN=COIL PE=1 SV=1	1	8	62.608	0	34.558	0	3566700	4145100	0	0	4	7	3.66667	3.51188	0	#DIV/0!
P02545;Q5TCI8;Q3BDU5	Prelamin-A/C;Lamin-A/C	LMNA	>sp|P02545|LMNA_HUMAN Prelamin-A/C OS=Homo sapiens GN=LMNA PE=1 SV=1;>tr|Q5TCI8|Q5TCI8_HUMAN Prelamin-A/C OS=Homo sapiens GN=LMNA PE=1 SV=1;>tr|Q3BDU5|Q3BDU5_HUMAN Prelamin-A/C OS=Homo sapiens GN=LMNA PE=1 SV=1	5	8	74.139	0	80.723	0	0	9050300	0	0	3	8	3.66667	4.04145	0	#DIV/0!
P22087;M0QXL5;M0R2Q4;M0R0P1;M0R299;M0R2U2;M0R1H0;M0R2B0	rRNA 2-O-methyltransferase fibrillarin	FBL	>sp|P22087|FBRL_HUMAN rRNA 2-O-methyltransferase fibrillarin OS=Homo sapiens GN=FBL PE=1 SV=2;>tr|M0QXL5|M0QXL5_HUMAN rRNA 2-O-methyltransferase fibrillarin (Fragment) OS=Homo sapiens GN=FBL PE=1 SV=1;>tr|M0R2Q4|M0R2Q4_HUMAN rRNA 2-O-methyltransferase f	8	10	33.784	0	15.904	0	9480400	12710000	0	0	5	6	3.66667	3.21455	0	#DIV/0!
Q5T9A4	ATPase family AAA domain-containing protein 3B	ATAD3B	>sp|Q5T9A4|ATD3B_HUMAN ATPase family AAA domain-containing protein 3B OS=Homo sapiens GN=ATAD3B PE=1 SV=1	2	16	72.572	0	51.58	0	8811500	8168000	0	1	4	5	3.33333	2.08167	1	3.33333
E7EUT5;P04406	Glyceraldehyde-3-phosphate dehydrogenase	GAPDH	>tr|E7EUT5|E7EUT5_HUMAN Glyceraldehyde-3-phosphate dehydrogenase OS=Homo sapiens GN=GAPDH PE=1 SV=1;>sp|P04406|G3P_HUMAN Glyceraldehyde-3-phosphate dehydrogenase OS=Homo sapiens GN=GAPDH PE=1 SV=3	2	5	27.87	0	85.081	5645000	3287100	2840900	5808600	4	3	2	3	1	2	1.5
P04040	Catalase	CAT	>sp|P04040|CATA_HUMAN Catalase OS=Homo sapiens GN=CAT PE=1 SV=3	1	5	59.755	0	49.606	3168100	0	2019900	3904300	3	2	3	2.66667	0.57735	3	0.888889
Q9Y3A4	Ribosomal RNA-processing protein 7 homolog A	RRP7A	>sp|Q9Y3A4|RRP7A_HUMAN Ribosomal RNA-processing protein 7 homolog A OS=Homo sapiens GN=RRP7A PE=1 SV=2	2	3	32.334	0	43.753	0	1856400	2202900	0	0	5	7	4	3.60555	0	#DIV/0!
J3KNL6;O15027;A0A0C4DH09;F1T0I1;X6RGP5	Protein transport protein Sec16A	SEC16A	>tr|J3KNL6|J3KNL6_HUMAN Protein transport protein sec16 OS=Homo sapiens GN=SEC16A PE=1 SV=1;>sp|O15027|SC16A_HUMAN Protein transport protein Sec16A OS=Homo sapiens GN=SEC16A PE=1 SV=3;>tr|A0A0C4DH09|A0A0C4DH09_HUMAN Protein transport protein Sec16A (Fragme	6	6	251.89	0	21.857	0	2603000	2129500	0	1	3	8	4	3.60555	0	#DIV/0!
Q13501;E7EMC7;E3W990;E9PFW8	Sequestosome-1	SQSTM1	>sp|Q13501|SQSTM_HUMAN Sequestosome-1 OS=Homo sapiens GN=SQSTM1 PE=1 SV=1;>tr|E7EMC7|E7EMC7_HUMAN Sequestosome-1 OS=Homo sapiens GN=SQSTM1 PE=1 SV=1;>tr|E3W990|E3W990_HUMAN Sequestosome-1 (Fragment) OS=Homo sapiens GN=SQSTM1 PE=1 SV=1;>tr|E9PFW8|E9PFW8_HUM	7	8	47.687	0	74.077	7611800	7928900	9268900	0	5	2	5	4	1.73205	0	#DIV/0!
G8JLG1;Q14683	Structural maintenance of chromosomes protein 1A	SMC1A	>tr|G8JLG1|G8JLG1_HUMAN Structural maintenance of chromosomes protein OS=Homo sapiens GN=SMC1A PE=1 SV=2;>sp|Q14683|SMC1A_HUMAN Structural maintenance of chromosomes protein 1A OS=Homo sapiens GN=SMC1A PE=1 SV=2	4	10	140.86	0	28.039	0	2725200	6377300	0	0	4	8	4	4	0	#DIV/0!
O75477	Erlin-1	ERLIN1	>sp|O75477|ERLN1_HUMAN Erlin-1 OS=Homo sapiens GN=ERLIN1 PE=1 SV=1	3	4	38.925	0	47.41	3057100	7456100	3761300	0	4	4	3	3.66667	0.57735	1	3.66667
Q2L6G8;G8JLG2;Q15517	Corneodesmosin	CDSN	>tr|Q2L6G8|Q2L6G8_HUMAN CDSN OS=Homo sapiens GN=CDSN PE=1 SV=1;>tr|G8JLG2|G8JLG2_HUMAN CDSN OS=Homo sapiens GN=CDSN PE=1 SV=1;>sp|Q15517|CDSN_HUMAN Corneodesmosin OS=Homo sapiens GN=CDSN PE=1 SV=3	3	6	51.539	0	17.538	4841100	2270200	3298700	4502900	4	3	3	3.33333	0.57735	2	1.66667
Q08554	Desmocollin-1	DSC1	>sp|Q08554|DSC1_HUMAN Desmocollin-1 OS=Homo sapiens GN=DSC1 PE=1 SV=2	1	5	99.986	0	79.062	8498000	2818300	4025100	8740300	4	2	2	2.66667	1.1547	4	0.666667
P48634	Protein PRRC2A	PRRC2A	>sp|P48634|PRC2A_HUMAN Protein PRRC2A OS=Homo sapiens GN=PRRC2A PE=1 SV=3	1	4	228.86	0	15.544	0	3743400	3675100	0	2	5	6	4.33333	2.08167	0	#DIV/0!
F8W6I7;P09651;H0YH80;F8VZ49;Q32P51	Heterogeneous nuclear ribonucleoprotein A1;Heterogeneous nuclear ribonucleoprotein A1, N-terminally processed;Heterogeneous nuclear ribonucleoprotein A1-like 2	HNRNPA1;HNRNPA1L2	>tr|F8W6I7|F8W6I7_HUMAN Heterogeneous nuclear ribonucleoprotein A1 OS=Homo sapiens GN=HNRNPA1 PE=1 SV=2;>sp|P09651|ROA1_HUMAN Heterogeneous nuclear ribonucleoprotein A1 OS=Homo sapiens GN=HNRNPA1 PE=1 SV=5;>tr|H0YH80|H0YH80_HUMAN Heterogeneous nuclear ribo	7	5	33.155	0	52.987	0	12970000	10778000	0	1	6	6	4.33333	2.88675	0	#DIV/0!
P62280;M0QZC5;M0R1H6	40S ribosomal protein S11	RPS11	>sp|P62280|RS11_HUMAN 40S ribosomal protein S11 OS=Homo sapiens GN=RPS11 PE=1 SV=3;>tr|M0QZC5|M0QZC5_HUMAN 40S ribosomal protein S11 OS=Homo sapiens GN=RPS11 PE=1 SV=1;>tr|M0R1H6|M0R1H6_HUMAN 40S ribosomal protein S11 OS=Homo sapiens GN=RPS11 PE=1 SV=1	4	5	18.431	0	80.654	8427100	12903000	15925000	0	2	7	4	4.33333	2.51661	0	#DIV/0!
E7EX73;E9PGM1;E7EUU4;Q04637	Eukaryotic translation initiation factor 4 gamma 1	EIF4G1	>tr|E7EX73|E7EX73_HUMAN Eukaryotic translation initiation factor 4 gamma 1 OS=Homo sapiens GN=EIF4G1 PE=1 SV=1;>tr|E9PGM1|E9PGM1_HUMAN Eukaryotic translation initiation factor 4 gamma 1 OS=Homo sapiens GN=EIF4G1 PE=1 SV=1;>tr|E7EUU4|E7EUU4_HUMAN Eukaryotic	11	6	158.64	0	15.282	3375800	4106400	6601600	0	4	3	6	4.33333	1.52753	0	#DIV/0!
Q9NY61	Protein AATF	AATF	>sp|Q9NY61|AATF_HUMAN Protein AATF OS=Homo sapiens GN=AATF PE=1 SV=1	4	7	63.132	0	37.566	0	1528400	4145000	0	0	4	9	4.33333	4.50925	0	#DIV/0!
A0A087WWP4;Q96T37	Putative RNA-binding protein 15	RBM15	>tr|A0A087WWP4|A0A087WWP4_HUMAN Putative RNA-binding protein 15 OS=Homo sapiens GN=RBM15 PE=1 SV=1;>sp|Q96T37|RBM15_HUMAN Putative RNA-binding protein 15 OS=Homo sapiens GN=RBM15 PE=1 SV=2	2	7	102.13	0	29.275	2449500	5028200	2949400	0	4	3	6	4.33333	1.52753	0	#DIV/0!
G3V203;H0YHA7;J3QQ67;Q07020;F8VUA6;F8VYV2;A0A075B7A0	60S ribosomal protein L18	RPL18	>tr|G3V203|G3V203_HUMAN 60S ribosomal protein L18 OS=Homo sapiens GN=RPL18 PE=1 SV=1;>tr|H0YHA7|H0YHA7_HUMAN 60S ribosomal protein L18 (Fragment) OS=Homo sapiens GN=RPL18 PE=1 SV=1;>tr|J3QQ67|J3QQ67_HUMAN 60S ribosomal protein L18 (Fragment) OS=Homo sapien	7	8	18.756	0	111.37	2040300	6119200	2495000	0	2	6	5	4.33333	2.08167	0	#DIV/0!
A0A0A0MRA5;B7Z4B8;Q9BUJ2;M0R3F1;M0QYZ0	Heterogeneous nuclear ribonucleoprotein U-like protein 1	HNRNPUL1	>tr|A0A0A0MRA5|A0A0A0MRA5_HUMAN Heterogeneous nuclear ribonucleoprotein U-like protein 1 OS=Homo sapiens GN=HNRNPUL1 PE=1 SV=1;>tr|B7Z4B8|B7Z4B8_HUMAN Heterogeneous nuclear ribonucleoprotein U-like protein 1 OS=Homo sapiens GN=HNRNPUL1 PE=1 SV=1;>sp|Q9BUJ2	10	9	85.939	0	209.27	0	4707800	3863900	0	1	5	7	4.33333	3.05505	0	#DIV/0!
P61247;D6RAT0;H0Y9Y4;D6R9B6;D6RB09;E9PFI5;D6RG13	40S ribosomal protein S3a	RPS3A	>sp|P61247|RS3A_HUMAN 40S ribosomal protein S3a OS=Homo sapiens GN=RPS3A PE=1 SV=2;>tr|D6RAT0|D6RAT0_HUMAN 40S ribosomal protein S3a OS=Homo sapiens GN=RPS3A PE=1 SV=1;>tr|H0Y9Y4|H0Y9Y4_HUMAN 40S ribosomal protein S3a (Fragment) OS=Homo sapiens GN=RPS3A PE	12	11	29.945	0	31.409	4627500	11899000	8254400	0	3	6	4	4.33333	1.52753	0	#DIV/0!
P11021	78 kDa glucose-regulated protein	HSPA5	>sp|P11021|GRP78_HUMAN 78 kDa glucose-regulated protein OS=Homo sapiens GN=HSPA5 PE=1 SV=2	1	7	72.332	0	111.71	1836900	1815100	1720600	0	2	5	5	4	1.73205	1	4
F5GYV5;H7BZV4;A0A0C4DG62;F8WCT1;Q66PJ3;F5H7X4	ADP-ribosylation factor-like protein 6-interacting protein 4	ARL6IP4	>tr|F5GYV5|F5GYV5_HUMAN ADP-ribosylation factor-like protein 6-interacting protein 4 (Fragment) OS=Homo sapiens GN=ARL6IP4 PE=1 SV=1;>tr|H7BZV4|H7BZV4_HUMAN ADP-ribosylation factor-like protein 6-interacting protein 4 (Fragment) OS=Homo sapiens GN=ARL6IP4	8	8	23.687	0	172.48	4985000	5192200	7798400	0	3	3	6	4	1.73205	1	4
H3BV80;H3BMS0;H3BMM9;H3BTC0;Q15287;H3BPG5	RNA-binding protein with serine-rich domain 1	RNPS1	>tr|H3BV80|H3BV80_HUMAN RNA-binding protein with serine-rich domain 1 OS=Homo sapiens GN=RNPS1 PE=1 SV=2;>tr|H3BMS0|H3BMS0_HUMAN RNA-binding protein with serine-rich domain 1 OS=Homo sapiens GN=RNPS1 PE=1 SV=1;>tr|H3BMM9|H3BMM9_HUMAN RNA-binding protein wi	6	3	24.561	0	37.568	3181300	1964000	3709500	1794300	4	3	3	3.33333	0.57735	3	1.11111
E9PK91		BCLAF1	>tr|E9PK91|E9PK91_HUMAN Bcl-2-associated transcription factor 1 OS=Homo sapiens GN=BCLAF1 PE=1 SV=1	2	7	100.4	0	18.617	2936100	2714500	2720100	0	3	5	6	4.66667	1.52753	0	#DIV/0!
Q13523;H0YDJ3	Serine/threonine-protein kinase PRP4 homolog	PRPF4B	>sp|Q13523|PRP4B_HUMAN Serine/threonine-protein kinase PRP4 homolog OS=Homo sapiens GN=PRPF4B PE=1 SV=3;>tr|H0YDJ3|H0YDJ3_HUMAN Serine/threonine-protein kinase PRP4 homolog (Fragment) OS=Homo sapiens GN=PRPF4B PE=1 SV=1	2	10	116.99	0	117.36	0	2889300	4631400	0	1	9	4	4.66667	4.04145	0	#DIV/0!
P62701	40S ribosomal protein S4, X isoform	RPS4X	>sp|P62701|RS4X_HUMAN 40S ribosomal protein S4, X isoform OS=Homo sapiens GN=RPS4X PE=1 SV=2	4	6	29.597	0	133.06	0	8057800	4366500	0	2	5	6	4.33333	2.08167	1	4.33333
P05109	Protein S100-A8;Protein S100-A8, N-terminally processed	S100A8	>sp|P05109|S10A8_HUMAN Protein S100-A8 OS=Homo sapiens GN=S100A8 PE=1 SV=1	1	5	10.834	0	79.03	10522000	3816800	11025000	18886000	3	3	4	3.33333	0.57735	4	0.833333
A8MQB8;G3V0J0;Q06787;A0A087WXI3;R9WNI0	Fragile X mental retardation protein 1	FMR1	>tr|A8MQB8|A8MQB8_HUMAN Synaptic functional regulator FMR1 OS=Homo sapiens GN=FMR1 PE=1 SV=1;>tr|G3V0J0|G3V0J0_HUMAN Fragile X mental retardation 1, isoform CRA_e OS=Homo sapiens GN=FMR1 PE=1 SV=1;>sp|Q06787|FMR1_HUMAN Synaptic functional regulator FMR1 OS	7	5	65.821	0	38.809	0	889940	2075700	0	1	7	7	5	3.4641	0	#DIV/0!
P06748	Nucleophosmin	NPM1	>sp|P06748|NPM_HUMAN Nucleophosmin OS=Homo sapiens GN=NPM1 PE=1 SV=2	2	5	32.575	0	81.865	0	3129800	4085200	0	0	7	8	5	4.3589	0	#DIV/0!
Q9H0S4	Probable ATP-dependent RNA helicase DDX47	DDX47	>sp|Q9H0S4|DDX47_HUMAN Probable ATP-dependent RNA helicase DDX47 OS=Homo sapiens GN=DDX47 PE=1 SV=1	2	6	50.646	0	89.496	0	9357200	8752900	0	2	5	8	5	3	0	#DIV/0!
J3KTL2;Q07955;J3QQV5;J3KSW7	Serine/arginine-rich splicing factor 1	SRSF1	>tr|J3KTL2|J3KTL2_HUMAN Serine/arginine-rich-splicing factor 1 OS=Homo sapiens GN=SRSF1 PE=1 SV=1;>sp|Q07955|SRSF1_HUMAN Serine/arginine-rich splicing factor 1 OS=Homo sapiens GN=SRSF1 PE=1 SV=2;>tr|J3QQV5|J3QQV5_HUMAN Serine/arginine-rich-splicing factor	5	6	28.329	0	23.314	3289000	2468000	4109800	4469000	2	3	7	4	2.64575	3	1.33333
E9PLL6;P46776;E9PJD9	60S ribosomal protein L27a	RPL27A	>tr|E9PLL6|E9PLL6_HUMAN 60S ribosomal protein L27a OS=Homo sapiens GN=RPL27A PE=1 SV=1;>sp|P46776|RL27A_HUMAN 60S ribosomal protein L27a OS=Homo sapiens GN=RPL27A PE=1 SV=2;>tr|E9PJD9|E9PJD9_HUMAN 60S ribosomal protein L27a OS=Homo sapiens GN=RPL27A PE=1 S	4	5	12.201	0	34.735	4764600	8564000	5598100	0	6	5	5	5.33333	0.57735	0	#DIV/0!
P51991	Heterogeneous nuclear ribonucleoprotein A3	HNRNPA3	>sp|P51991|ROA3_HUMAN Heterogeneous nuclear ribonucleoprotein A3 OS=Homo sapiens GN=HNRNPA3 PE=1 SV=2	2	6	39.594	0	53.266	5969700	10590000	6816200	0	3	6	7	5.33333	2.08167	0	#DIV/0!
Q9NWH9;H7C3F4	SAFB-like transcription modulator	SLTM	>sp|Q9NWH9|SLTM_HUMAN SAFB-like transcription modulator OS=Homo sapiens GN=SLTM PE=1 SV=2;>tr|H7C3F4|H7C3F4_HUMAN SAFB-like transcription modulator (Fragment) OS=Homo sapiens GN=SLTM PE=1 SV=1	12	8	117.15	0	91.547	0	4896200	9546500	0	2	4	10	5.33333	4.16333	0	#DIV/0!
Q9BQ39;A0A087WVC1	ATP-dependent RNA helicase DDX50	DDX50	>sp|Q9BQ39|DDX50_HUMAN ATP-dependent RNA helicase DDX50 OS=Homo sapiens GN=DDX50 PE=1 SV=1;>tr|A0A087WVC1|A0A087WVC1_HUMAN ATP-dependent RNA helicase DDX50 OS=Homo sapiens GN=DDX50 PE=1 SV=1	2	13	82.564	0	70.884	4139700	6011800	4184200	0	3	5	8	5.33333	2.51661	0	#DIV/0!
Q16643;D6RFI1;D6R9W4;D6R9Q9	Drebrin	DBN1	>sp|Q16643|DREB_HUMAN Drebrin OS=Homo sapiens GN=DBN1 PE=1 SV=4;>tr|D6RFI1|D6RFI1_HUMAN Drebrin (Fragment) OS=Homo sapiens GN=DBN1 PE=1 SV=1;>tr|D6R9W4|D6R9W4_HUMAN Drebrin (Fragment) OS=Homo sapiens GN=DBN1 PE=1 SV=1;>tr|D6R9Q9|D6R9Q9_HUMAN Drebrin OS=Hom	5	4	71.428	0	54.627	0	4744700	5738900	0	4	4	7	5	1.73205	1	5
F6VRR5;Q9BY77;Q8WUT1;F8WCX5;Q6R954;F8WEE2	Polymerase delta-interacting protein 3	POLDIP3;PDIP46	>tr|F6VRR5|F6VRR5_HUMAN Polymerase delta-interacting protein 3 OS=Homo sapiens GN=POLDIP3 PE=1 SV=1;>sp|Q9BY77|PDIP3_HUMAN Polymerase delta-interacting protein 3 OS=Homo sapiens GN=POLDIP3 PE=1 SV=2;>tr|Q8WUT1|Q8WUT1_HUMAN POLDIP3 protein OS=Homo sapiens G	6	8	48.103	0	127.76	1939200	3127200	3493800	0	2	7	6	5	2.64575	1	5
Q9Y3I0	tRNA-splicing ligase RtcB homolog	RTCB	>sp|Q9Y3I0|RTCB_HUMAN tRNA-splicing ligase RtcB homolog OS=Homo sapiens GN=RTCB PE=1 SV=1	1	11	55.21	0	87.096	0	3047900	5333200	0	3	4	8	5	2.64575	1	5
S4R341		NOLC1	>tr|S4R341|S4R341_HUMAN Nucleolar and coiled-body phosphoprotein 1 OS=Homo sapiens GN=NOLC1 PE=1 SV=1	1	7	8.0509	0	93.426	3117200	4173000	13589000	0	4	6	5	5	1	2	2.5
A0A087WVQ6;Q00610	Clathrin heavy chain 1	CLTC	>tr|A0A087WVQ6|A0A087WVQ6_HUMAN Clathrin heavy chain OS=Homo sapiens GN=CLTC PE=1 SV=1;>sp|Q00610|CLH1_HUMAN Clathrin heavy chain 1 OS=Homo sapiens GN=CLTC PE=1 SV=5	4	8	192.06	0	60.007	5200600	4245100	3449700	0	3	7	5	5	2	2	2.5
P22626	Heterogeneous nuclear ribonucleoproteins A2/B1	HNRNPA2B1	>sp|P22626|ROA2_HUMAN Heterogeneous nuclear ribonucleoproteins A2/B1 OS=Homo sapiens GN=HNRNPA2B1 PE=1 SV=2	2	8	37.429	0	91.252	0	25162000	10167000	0	0	10	8	6	5.2915	0	#DIV/0!
O75431;C9JNK6;C9JAZ1	Metaxin-2	MTX2	>sp|O75431|MTX2_HUMAN Metaxin-2 OS=Homo sapiens GN=MTX2 PE=1 SV=1;>tr|C9JNK6|C9JNK6_HUMAN Metaxin-2 OS=Homo sapiens GN=MTX2 PE=1 SV=1;>tr|C9JAZ1|C9JAZ1_HUMAN Metaxin-2 (Fragment) OS=Homo sapiens GN=MTX2 PE=1 SV=1	3	8	29.763	0	37.26	0	3468400	4279700	0	0	6	12	6	6	0	#DIV/0!
Q5JTH9	RRP12-like protein	RRP12	>sp|Q5JTH9|RRP12_HUMAN RRP12-like protein OS=Homo sapiens GN=RRP12 PE=1 SV=2	3	9	143.7	0	74.07	0	5459800	4849700	0	0	7	11	6	5.56776	0	#DIV/0!
A0A087WVQ9;Q5VTE0;P68104	Putative elongation factor 1-alpha-like 3;Elongation factor 1-alpha 1	EEF1A1P5;EEF1A1	>tr|A0A087WVQ9|A0A087WVQ9_HUMAN Elongation factor 1-alpha 1 OS=Homo sapiens GN=EEF1A1 PE=1 SV=1;>sp|Q5VTE0|EF1A3_HUMAN Putative elongation factor 1-alpha-like 3 OS=Homo sapiens GN=EEF1A1P5 PE=5 SV=1;>sp|P68104|EF1A1_HUMAN Elongation factor 1-alpha 1 OS=Hom	5	4	47.883	0	29.58	0	19044000	14728000	0	1	8	8	5.66667	4.04145	1	5.66667
Q14692	Ribosome biogenesis protein BMS1 homolog	BMS1	>sp|Q14692|BMS1_HUMAN Ribosome biogenesis protein BMS1 homolog OS=Homo sapiens GN=BMS1 PE=1 SV=1	1	12	145.81	0	62.313	2345400	8080500	13257000	0	2	5	10	5.66667	4.04145	1	5.66667
H0YEN5;E9PQD7;P15880	40S ribosomal protein S2	RPS2	>tr|H0YEN5|H0YEN5_HUMAN 40S ribosomal protein S2 (Fragment) OS=Homo sapiens GN=RPS2 PE=1 SV=1;>tr|E9PQD7|E9PQD7_HUMAN 40S ribosomal protein S2 OS=Homo sapiens GN=RPS2 PE=1 SV=1;>sp|P15880|RS2_HUMAN 40S ribosomal protein S2 OS=Homo sapiens GN=RPS2 PE=1 SV=2	6	8	21.154	0	71.572	5621600	5812000	8557000	0	5	7	7	6.33333	1.1547	0	#DIV/0!
A0A0R4J2E8;A8MXP9;P43243;D6REM6;D6R991	Matrin-3	MATR3	>tr|A0A0R4J2E8|A0A0R4J2E8_HUMAN Matrin-3 OS=Homo sapiens GN=MATR3 PE=1 SV=1;>tr|A8MXP9|A8MXP9_HUMAN Matrin-3 OS=Homo sapiens GN=MATR3 PE=1 SV=1;>sp|P43243|MATR3_HUMAN Matrin-3 OS=Homo sapiens GN=MATR3 PE=1 SV=2;>tr|D6REM6|D6REM6_HUMAN Matrin-3 OS=Homo sapi	19	10	94.622	0	150.99	0	3137100	4106500	0	1	9	9	6.33333	4.6188	0	#DIV/0!
U3KQK0;Q99879;Q99877;Q93079;Q5QNW6;P62807;P58876;P57053;O60814;Q99880	Histone H2B;Histone H2B type 1-M;Histone H2B type 1-N;Histone H2B type 1-H;Histone H2B type 2-F;Histone H2B type 1-C/E/F/G/I;Histone H2B type 1-D;Histone H2B type F-S;Histone H2B type 1-K;Histone H2B type 1-L	HIST1H2BN;HIST1H2BM;HIST1H2BH;HIST2H2BF;HIST1H2BC;HIST1H2BD;H2BFS;HIST1H2BK;HIST1H2BL	>tr|U3KQK0|U3KQK0_HUMAN Histone H2B OS=Homo sapiens GN=HIST1H2BN PE=1 SV=1;>sp|Q99879|H2B1M_HUMAN Histone H2B type 1-M OS=Homo sapiens GN=HIST1H2BM PE=1 SV=3;>sp|Q99877|H2B1N_HUMAN Histone H2B type 1-N OS=Homo sapiens GN=HIST1H2BN PE=1 SV=3;>sp|Q93079|H2B1	10	6	18.804	0	105.54	0	15886000	20508000	0	1	6	11	6	5	1	6
C9JXB8;C9JNW5;P83731	60S ribosomal protein L24	RPL24	>tr|C9JXB8|C9JXB8_HUMAN 60S ribosomal protein L24 OS=Homo sapiens GN=RPL24 PE=1 SV=1;>tr|C9JNW5|C9JNW5_HUMAN 60S ribosomal protein L24 OS=Homo sapiens GN=RPL24 PE=1 SV=1;>sp|P83731|RL24_HUMAN 60S ribosomal protein L24 OS=Homo sapiens GN=RPL24 PE=1 SV=1	3	7	14.369	0	45.256	7602500	12331000	12364000	0	6	7	5	6	1	1	6
Q9UPN4;I3L2J8;I3L2X7;I3L4M5	Centrosomal protein of 131 kDa	CEP131	>sp|Q9UPN4|CP131_HUMAN Centrosomal protein of 131 kDa OS=Homo sapiens GN=CEP131 PE=1 SV=3;>tr|I3L2J8|I3L2J8_HUMAN Centrosomal protein of 131 kDa OS=Homo sapiens GN=CEP131 PE=1 SV=1;>tr|I3L2X7|I3L2X7_HUMAN Centrosomal protein of 131 kDa (Fragment) OS=Homo s	5	8	122.15	0	135.56	3287800	3886200	5306900	0	4	5	9	6	2.64575	1	6
E9PKP7;P17480	Nucleolar transcription factor 1	UBTF	>tr|E9PKP7|E9PKP7_HUMAN Nucleolar transcription factor 1 OS=Homo sapiens GN=UBTF PE=1 SV=1;>sp|P17480|UBF1_HUMAN Nucleolar transcription factor 1 OS=Homo sapiens GN=UBTF PE=1 SV=1	4	8	87.435	0	40.637	4740300	4956400	6844600	0	4	7	7	6	1.73205	1	6
O94906	Pre-mRNA-processing factor 6	PRPF6	>sp|O94906|PRP6_HUMAN Pre-mRNA-processing factor 6 OS=Homo sapiens GN=PRPF6 PE=1 SV=1	1	14	106.92	0	146.95	4267400	7554400	5932000	0	2	10	6	6	4	1	6
Q15365	Poly(rC)-binding protein 1	PCBP1	>sp|Q15365|PCBP1_HUMAN Poly(rC)-binding protein 1 OS=Homo sapiens GN=PCBP1 PE=1 SV=2	1	6	37.497	0	177.65	4277900	10427000	10339000	3013500	3	5	8	5.33333	2.51661	3	1.77778
A0A0B4J1Z1;C9JAB2;Q16629	Serine/arginine-rich splicing factor 7	SRSF7	>tr|A0A0B4J1Z1|A0A0B4J1Z1_HUMAN Serine/arginine-rich-splicing factor 7 OS=Homo sapiens GN=SRSF7 PE=1 SV=1;>tr|C9JAB2|C9JAB2_HUMAN Serine/arginine-rich-splicing factor 7 OS=Homo sapiens GN=SRSF7 PE=1 SV=1;>sp|Q16629|SRSF7_HUMAN Serine/arginine-rich splicing	3	5	15.763	0	18.241	15864000	13802000	8713700	11991000	6	4	3	4.33333	1.52753	6	0.722222
A0A0D9SFB3;A0A0D9SG12;A0A0D9SF53;O00571;O15523	ATP-dependent RNA helicase DDX3X;ATP-dependent RNA helicase DDX3Y	DDX3X;DDX3Y	>tr|A0A0D9SFB3|A0A0D9SFB3_HUMAN ATP-dependent RNA helicase DDX3X OS=Homo sapiens GN=DDX3X PE=1 SV=1;>tr|A0A0D9SG12|A0A0D9SG12_HUMAN ATP-dependent RNA helicase DDX3X OS=Homo sapiens GN=DDX3X PE=1 SV=1;>tr|A0A0D9SF53|A0A0D9SF53_HUMAN ATP-dependent RNA helica	7	12	70.839	0	122.98	3839300	8207000	5903300	0	4	5	11	6.66667	3.78594	0	#DIV/0!
Q5JR95;P62241	40S ribosomal protein S8	RPS8	>tr|Q5JR95|Q5JR95_HUMAN 40S ribosomal protein S8 OS=Homo sapiens GN=RPS8 PE=1 SV=1;>sp|P62241|RS8_HUMAN 40S ribosomal protein S8 OS=Homo sapiens GN=RPS8 PE=1 SV=2	2	9	21.879	0	234.04	5798400	16611000	12058000	0	2	8	9	6.33333	3.78594	1	6.33333
A0A0U1RR32;A0A0U1RRH7;Q99878;Q96KK5;Q9BTM1;Q16777;Q6FI13;P20671;P0C0S8;H0YFX9;Q93077;Q7L7L0;P04908	Histone H2A type 1-J;Histone H2A type 1-H;Histone H2A.J;Histone H2A type 2-C;Histone H2A type 2-A;Histone H2A type 1-D;Histone H2A type 1;Histone H2A;Histone H2A type 1-C;Histone H2A type 3;Histone H2A type 1-B/E	HIST1H2AJ;HIST1H2AH;H2AFJ;HIST2H2AC;HIST2H2AA3;HIST1H2AD;HIST1H2AG;HIST1H2AC;HIST3H2A;HIST1H2AB	>tr|A0A0U1RR32|A0A0U1RR32_HUMAN Histone H2A OS=Homo sapiens GN=HIST1H3D PE=3 SV=1;>tr|A0A0U1RRH7|A0A0U1RRH7_HUMAN Histone H2A OS=Homo sapiens GN=HIST1H3D PE=3 SV=1;>sp|Q99878|H2A1J_HUMAN Histone H2A type 1-J OS=Homo sapiens GN=HIST1H2AJ PE=1 SV=3;>sp|Q96KK	19	4	18.481	0	54.465	12152000	29409000	19882000	4185500	5	5	7	5.66667	1.1547	3	1.88889
Q9Y512	Sorting and assembly machinery component 50 homolog	SAMM50	>sp|Q9Y512|SAM50_HUMAN Sorting and assembly machinery component 50 homolog OS=Homo sapiens GN=SAMM50 PE=1 SV=3	1	10	51.976	0	79.086	6085800	9518700	8966300	0	3	11	7	7	4	0	#DIV/0!
Q96PK6	RNA-binding protein 14	RBM14	>sp|Q96PK6|RBM14_HUMAN RNA-binding protein 14 OS=Homo sapiens GN=RBM14 PE=1 SV=2	5	9	69.491	0	213.28	6756600	14337000	15242000	0	8	6	6	6.66667	1.1547	1	6.66667
P07355;H0YMD0;H0YMU9;H0YN42;H0YKS4;H0YMM1;A6NMY6;H0YKV8;H0YKL9;H0YKZ7;H0YLV6;H0YMT9;H0YKX9;H0YNP5;H0YM50	Annexin A2;Annexin;Putative annexin A2-like protein	ANXA2;ANXA2P2	>sp|P07355|ANXA2_HUMAN Annexin A2 OS=Homo sapiens GN=ANXA2 PE=1 SV=2;>tr|H0YMD0|H0YMD0_HUMAN Annexin (Fragment) OS=Homo sapiens GN=ANXA2 PE=1 SV=1;>tr|H0YMU9|H0YMU9_HUMAN Annexin OS=Homo sapiens GN=ANXA2 PE=1 SV=1;>tr|H0YN42|H0YN42_HUMAN Annexin (Fragment)	24	10	38.604	0	118.55	4361000	7109200	5376000	4030300	3	10	6	6.33333	3.51188	2	3.16667
Q04837;C9K0U8;A0A0G2JLD8;E7EUY5	Single-stranded DNA-binding protein, mitochondrial	SSBP1	>sp|Q04837|SSBP_HUMAN Single-stranded DNA-binding protein, mitochondrial OS=Homo sapiens GN=SSBP1 PE=1 SV=1;>tr|C9K0U8|C9K0U8_HUMAN Single-stranded DNA-binding protein, mitochondrial (Fragment) OS=Homo sapiens GN=SSBP1 PE=1 SV=1;>tr|A0A0G2JLD8|A0A0G2JLD8_H	4	11	17.259	0	163.54	6341600	17118000	28208000	0	6	8	8	7.33333	1.1547	1	7.33333
O75165	DnaJ homolog subfamily C member 13	DNAJC13	>sp|O75165|DJC13_HUMAN DnaJ homolog subfamily C member 13 OS=Homo sapiens GN=DNAJC13 PE=1 SV=5	3	21	254.41	0	164.86	2844900	6185800	6332900	0	4	10	8	7.33333	3.05505	1	7.33333
P62805	Histone H4	HIST1H4A	>sp|P62805|H4_HUMAN Histone H4 OS=Homo sapiens GN=HIST1H4A PE=1 SV=2	1	9	11.367	0	148.02	9165000	28096000	8033700	0	5	11	8	8	3	0	#DIV/0!
Q8TDD1	ATP-dependent RNA helicase DDX54	DDX54	>sp|Q8TDD1|DDX54_HUMAN ATP-dependent RNA helicase DDX54 OS=Homo sapiens GN=DDX54 PE=1 SV=2	4	13	98.594	0	74.844	0	6468000	6048800	0	3	10	10	7.66667	4.04145	1	7.66667
P62753;A2A3R5	40S ribosomal protein S6	RPS6	>sp|P62753|RS6_HUMAN 40S ribosomal protein S6 OS=Homo sapiens GN=RPS6 PE=1 SV=1;>tr|A2A3R5|A2A3R5_HUMAN 40S ribosomal protein S6 OS=Homo sapiens GN=RPS6 PE=1 SV=1	3	9	28.68	0	118.97	7879000	14985000	10817000	2750800	4	10	8	7.33333	3.05505	2	3.66667
B0QYK0;Q01844;A0A0D9SFL3;C9JGE3	RNA-binding protein EWS	EWSR1	>tr|B0QYK0|B0QYK0_HUMAN RNA-binding protein EWS OS=Homo sapiens GN=EWSR1 PE=1 SV=1;>sp|Q01844|EWS_HUMAN RNA-binding protein EWS OS=Homo sapiens GN=EWSR1 PE=1 SV=1;>tr|A0A0D9SFL3|A0A0D9SFL3_HUMAN RNA-binding protein EWS OS=Homo sapiens GN=EWSR1 PE=1 SV=1;>t	4	5	64.929	0	162.07	7579500	19141000	18388000	4273700	6	6	8	6.66667	1.1547	4	1.66667
Q8WXF1;X6RDA4	Paraspeckle component 1	PSPC1	>sp|Q8WXF1|PSPC1_HUMAN Paraspeckle component 1 OS=Homo sapiens GN=PSPC1 PE=1 SV=1;>tr|X6RDA4|X6RDA4_HUMAN Paraspeckle component 1 (Fragment) OS=Homo sapiens GN=PSPC1 PE=1 SV=1	2	10	58.743	0	72.5	0	10647000	15115000	0	1	11	14	8.66667	6.80686	0	#DIV/0!
Q07065	Cytoskeleton-associated protein 4	CKAP4	>sp|Q07065|CKAP4_HUMAN Cytoskeleton-associated protein 4 OS=Homo sapiens GN=CKAP4 PE=1 SV=2	1	14	66.022	0	266.07	0	13837000	12806000	0	1	15	11	9	7.2111	0	#DIV/0!
P84090;G3V279	Enhancer of rudimentary homolog	ERH	>sp|P84090|ERH_HUMAN Enhancer of rudimentary homolog OS=Homo sapiens GN=ERH PE=1 SV=1;>tr|G3V279|G3V279_HUMAN Enhancer of rudimentary homolog OS=Homo sapiens GN=ERH PE=1 SV=1	2	5	12.259	0	167.49	20146000	18708000	25890000	11216000	6	6	11	7.66667	2.88675	4	1.91667
O75531	Barrier-to-autointegration factor;Barrier-to-autointegration factor, N-terminally processed	BANF1	>sp|O75531|BAF_HUMAN Barrier-to-autointegration factor OS=Homo sapiens GN=BANF1 PE=1 SV=1	1	6	10.058	0	34.621	9481600	15258000	39219000	7324700	6	6	11	7.66667	2.88675	4	1.91667
A0A0A0MRV0;Q9P2E9;A0A087WVV2;F8W7S5;A0A087WU26	Ribosome-binding protein 1	RRBP1	>tr|A0A0A0MRV0|A0A0A0MRV0_HUMAN Ribosome-binding protein 1 OS=Homo sapiens GN=RRBP1 PE=1 SV=1;>sp|Q9P2E9|RRBP1_HUMAN Ribosome-binding protein 1 OS=Homo sapiens GN=RRBP1 PE=1 SV=4;>tr|A0A087WVV2|A0A087WVV2_HUMAN Ribosome-binding protein 1 OS=Homo sapiens GN	7	16	152.45	0	239.13	2058500	4072200	20647000	0	5	8	15	9.33333	5.1316	0	#DIV/0!
Q8IY81	pre-rRNA processing protein FTSJ3	FTSJ3	>sp|Q8IY81|SPB1_HUMAN pre-rRNA processing protein FTSJ3 OS=Homo sapiens GN=FTSJ3 PE=1 SV=2	1	18	96.557	0	146.41	0	14456000	18021000	0	2	10	16	9.33333	7.02377	0	#DIV/0!
A0A087X2D0;P84103	Serine/arginine-rich splicing factor 3	SRSF3	>tr|A0A087X2D0|A0A087X2D0_HUMAN Serine/arginine-rich-splicing factor 3 OS=Homo sapiens GN=SRSF3 PE=1 SV=1;>sp|P84103|SRSF3_HUMAN Serine/arginine-rich splicing factor 3 OS=Homo sapiens GN=SRSF3 PE=1 SV=1	2	6	10.32	0	54.072	44633000	47329000	64925000	34688000	8	5	10	7.66667	2.51661	5	1.53333
Q9UQ35	Serine/arginine repetitive matrix protein 2	SRRM2	>sp|Q9UQ35|SRRM2_HUMAN Serine/arginine repetitive matrix protein 2 OS=Homo sapiens GN=SRRM2 PE=1 SV=2	7	17	299.61	0	98.566	7789200	8100900	13537000	4513300	6	8	13	9	3.60555	2	4.5
P21980	Protein-glutamine gamma-glutamyltransferase 2	TGM2	>sp|P21980|TGM2_HUMAN Protein-glutamine gamma-glutamyltransferase 2 OS=Homo sapiens GN=TGM2 PE=1 SV=2	3	12	77.328	0	156.12	6460600	10370000	9695300	0	5	12	13	10	4.3589	0	#DIV/0!
E9PCY7;G8JLB6;P31943;E5RGV0;D6RIU0;D6RBM0;E7EQJ0;D6RAM1;D6R9T0;D6RFM3;D6RIT2;D6RDU3;D6RJ04;D6RIH9	Heterogeneous nuclear ribonucleoprotein H;Heterogeneous nuclear ribonucleoprotein H, N-terminally processed	HNRNPH1	>tr|E9PCY7|E9PCY7_HUMAN Heterogeneous nuclear ribonucleoprotein H OS=Homo sapiens GN=HNRNPH1 PE=1 SV=1;>tr|G8JLB6|G8JLB6_HUMAN Heterogeneous nuclear ribonucleoprotein H OS=Homo sapiens GN=HNRNPH1 PE=1 SV=1;>sp|P31943|HNRH1_HUMAN Heterogeneous nuclear ribon	24	10	47.087	0	319.09	5829900	21187000	14706000	0	4	13	12	9.66667	4.93288	1	9.66667
P61978;Q5T6W2	Heterogeneous nuclear ribonucleoprotein K	HNRNPK	>sp|P61978|HNRPK_HUMAN Heterogeneous nuclear ribonucleoprotein K OS=Homo sapiens GN=HNRNPK PE=1 SV=1;>tr|Q5T6W2|Q5T6W2_HUMAN Heterogeneous nuclear ribonucleoprotein K (Fragment) OS=Homo sapiens GN=HNRNPK PE=1 SV=1	4	11	50.976	0	105.73	8651200	19143000	17535000	0	7	14	9	10	3.60555	1	10
Q14980;A0A087WY61	Nuclear mitotic apparatus protein 1	NUMA1	>sp|Q14980|NUMA1_HUMAN Nuclear mitotic apparatus protein 1 OS=Homo sapiens GN=NUMA1 PE=1 SV=2;>tr|A0A087WY61|A0A087WY61_HUMAN Nuclear mitotic apparatus protein 1 OS=Homo sapiens GN=NUMA1 PE=1 SV=1	6	21	238.26	0	253.02	4070700	7221800	8894200	0	4	15	11	10	5.56776	1	10
P62263	40S ribosomal protein S14	RPS14	>sp|P62263|RS14_HUMAN 40S ribosomal protein S14 OS=Homo sapiens GN=RPS14 PE=1 SV=3	3	7	16.273	0	71.522	9898100	21948000	17000000	3445900	8	11	10	9.66667	1.52753	2	4.83333
Q5JP53;P07437;Q5ST81	Tubulin beta chain	TUBB	>tr|Q5JP53|Q5JP53_HUMAN Tubulin beta chain OS=Homo sapiens GN=TUBB PE=1 SV=1;>sp|P07437|TBB5_HUMAN Tubulin beta chain OS=Homo sapiens GN=TUBB PE=1 SV=2;>tr|Q5ST81|Q5ST81_HUMAN Tubulin beta chain OS=Homo sapiens GN=TUBB PE=1 SV=1	3	20	47.766	0	165.3	13621000	17950000	22283000	7088200	7	8	13	9.33333	3.21455	3	3.11111
Q96HS1	Serine/threonine-protein phosphatase PGAM5, mitochondrial	PGAM5	>sp|Q96HS1|PGAM5_HUMAN Serine/threonine-protein phosphatase PGAM5, mitochondrial OS=Homo sapiens GN=PGAM5 PE=1 SV=2	2	17	32.004	0	75.793	13486000	43732000	15016000	6655100	6	15	8	9.66667	4.72582	3	3.22222
Q9Y2W1	Thyroid hormone receptor-associated protein 3	THRAP3	>sp|Q9Y2W1|TR150_HUMAN Thyroid hormone receptor-associated protein 3 OS=Homo sapiens GN=THRAP3 PE=1 SV=2	1	10	108.66	0	87.432	8053200	15058000	15482000	7306800	7	9	11	9	2	5	1.8
A0A1W2PPS1;Q00839;A0A1W2PP35;A0A1X7SBS1;Q5RI18;A0A1W2PQL0;A0A1W2PP34;A0A1W2PPL4;A0A1W2PPH7;A0A1W2PRZ7;A0A1W2PQ74;A0A1W2PQD4	Heterogeneous nuclear ribonucleoprotein U	HNRNPU	>tr|A0A1W2PPS1|A0A1W2PPS1_HUMAN Heterogeneous nuclear ribonucleoprotein U OS=Homo sapiens GN=HNRNPU PE=1 SV=1;>sp|Q00839|HNRPU_HUMAN Heterogeneous nuclear ribonucleoprotein U OS=Homo sapiens GN=HNRNPU PE=1 SV=6;>tr|A0A1W2PP35|A0A1W2PP35_HUMAN Heterogeneous	15	14	88.317	0	128.26	7343700	18725000	14915000	0	6	11	16	11	5	0	#DIV/0!
J3QTA6;Q9BRQ6;J3QTB2;H0Y922	MICOS complex subunit MIC25	CHCHD6	>tr|J3QTA6|J3QTA6_HUMAN MICOS complex subunit OS=Homo sapiens GN=CHCHD6 PE=1 SV=1;>sp|Q9BRQ6|MIC25_HUMAN MICOS complex subunit MIC25 OS=Homo sapiens GN=CHCHD6 PE=1 SV=1;>tr|J3QTB2|J3QTB2_HUMAN MICOS complex subunit OS=Homo sapiens GN=CHCHD6 PE=1 SV=1;>tr|H	4	8	28.817	0	121.43	7776300	30184000	25063000	5839800	5	9	15	9.66667	5.03322	4	2.41667
P42166	Lamina-associated polypeptide 2, isoform alpha;Thymopoietin;Thymopentin	TMPO	>sp|P42166|LAP2A_HUMAN Lamina-associated polypeptide 2, isoform alpha OS=Homo sapiens GN=TMPO PE=1 SV=2	4	14	75.491	0	70.087	9216300	15729000	11313000	0	7	7	19	11	6.9282	2	5.5
Q14764	Major vault protein	MVP	>sp|Q14764|MVP_HUMAN Major vault protein OS=Homo sapiens GN=MVP PE=1 SV=4	11	18	99.326	0	122.76	0	14118000	18739000	0	0	14	19	11	9.84886	2	5.5
Q02878	60S ribosomal protein L6	RPL6	>sp|Q02878|RL6_HUMAN 60S ribosomal protein L6 OS=Homo sapiens GN=RPL6 PE=1 SV=3	4	7	32.728	0	68.126	13808000	27452000	20755000	5738800	8	11	13	10.6667	2.51661	3	3.55556
Q14684	Ribosomal RNA processing protein 1 homolog B	RRP1B	>sp|Q14684|RRP1B_HUMAN Ribosomal RNA processing protein 1 homolog B OS=Homo sapiens GN=RRP1B PE=1 SV=3	1	17	84.427	0	180.26	6144300	13986000	14579000	1956200	3	14	15	10.6667	6.65833	3	3.55556
P51114;B4DXZ6	Fragile X mental retardation syndrome-related protein 1	FXR1	>sp|P51114|FXR1_HUMAN Fragile X mental retardation syndrome-related protein 1 OS=Homo sapiens GN=FXR1 PE=1 SV=3;>tr|B4DXZ6|B4DXZ6_HUMAN Fragile X mental retardation syndrome-related protein 1 OS=Homo sapiens GN=FXR1 PE=1 SV=1	8	18	69.72	0	183.04	19583000	26582000	35965000	7089600	7	13	14	11.3333	3.78594	2	5.66667
P08670;B0YJC4;B0YJC5	Vimentin	VIM	>sp|P08670|VIME_HUMAN Vimentin OS=Homo sapiens GN=VIM PE=1 SV=4;>tr|B0YJC4|B0YJC4_HUMAN Vimentin OS=Homo sapiens GN=VIM PE=1 SV=1;>tr|B0YJC5|B0YJC5_HUMAN Vimentin OS=Homo sapiens GN=VIM PE=1 SV=1	13	16	53.651	0	184.74	6967500	10639000	19595000	3895400	4	9	20	11	8.18535	3	3.66667
P14866;M0QXS5	Heterogeneous nuclear ribonucleoprotein L	HNRNPL	>sp|P14866|HNRPL_HUMAN Heterogeneous nuclear ribonucleoprotein L OS=Homo sapiens GN=HNRNPL PE=1 SV=2;>tr|M0QXS5|M0QXS5_HUMAN Heterogeneous nuclear ribonucleoprotein L (Fragment) OS=Homo sapiens GN=HNRNPL PE=1 SV=1	6	13	64.132	0	155.79	6819000	15809000	12807000	0	7	17	13	12.3333	5.03322	0	#DIV/0!
Q08211	ATP-dependent RNA helicase A	DHX9	>sp|Q08211|DHX9_HUMAN ATP-dependent RNA helicase A OS=Homo sapiens GN=DHX9 PE=1 SV=4	1	29	140.96	0	262.22	3356800	8552000	16503000	0	4	13	23	13.3333	9.50438	0	#DIV/0!
O95816	BAG family molecular chaperone regulator 2	BAG2	>sp|O95816|BAG2_HUMAN BAG family molecular chaperone regulator 2 OS=Homo sapiens GN=BAG2 PE=1 SV=1	1	10	23.772	0	199.23	25439000	19507000	21204000	8305200	11	13	15	13	2	2	6.5
O00567	Nucleolar protein 56	NOP56	>sp|O00567|NOP56_HUMAN Nucleolar protein 56 OS=Homo sapiens GN=NOP56 PE=1 SV=4	4	19	66.049	0	186.56	6212000	17319000	17456000	0	7	15	17	13	5.2915	2	6.5
H7BXY3;Q7L2E3	Putative ATP-dependent RNA helicase DHX30	DHX30	>tr|H7BXY3|H7BXY3_HUMAN Putative ATP-dependent RNA helicase DHX30 OS=Homo sapiens GN=DHX30 PE=1 SV=1;>sp|Q7L2E3|DHX30_HUMAN Putative ATP-dependent RNA helicase DHX30 OS=Homo sapiens GN=DHX30 PE=1 SV=1	2	22	130.55	0	232.14	6650400	14353000	11022000	0	7	18	17	14	6.08276	0	#DIV/0!
P14923	Junction plakoglobin	JUP	>sp|P14923|PLAK_HUMAN Junction plakoglobin OS=Homo sapiens GN=JUP PE=1 SV=3	5	12	81.744	0	201.97	16588000	11810000	10536000	16330000	11	10	12	11	1	10	1.1
F5H6E2;O00159	Unconventional myosin-Ic	MYO1C	>tr|F5H6E2|F5H6E2_HUMAN Unconventional myosin-Ic OS=Homo sapiens GN=MYO1C PE=1 SV=1;>sp|O00159|MYO1C_HUMAN Unconventional myosin-Ic OS=Homo sapiens GN=MYO1C PE=1 SV=4	3	32	118.99	0	323.31	13064000	21169000	16389000	0	10	16	16	14	3.4641	2	7
C9JRZ6;Q9NX63;F8WAR4	MICOS complex subunit MIC19	CHCHD3	>tr|C9JRZ6|C9JRZ6_HUMAN MICOS complex subunit OS=Homo sapiens GN=CHCHD3 PE=1 SV=2;>sp|Q9NX63|MIC19_HUMAN MICOS complex subunit MIC19 OS=Homo sapiens GN=CHCHD3 PE=1 SV=1;>tr|F8WAR4|F8WAR4_HUMAN MICOS complex subunit OS=Homo sapiens GN=CHCHD3 PE=1 SV=1	4	17	26.753	0	284.86	22650000	55646000	75007000	9530400	8	15	22	15	7	1	15
P11940;A0A087WTT1;E7EQV3;E7ERJ7	Polyadenylate-binding protein 1	PABPC1	>sp|P11940|PABP1_HUMAN Polyadenylate-binding protein 1 OS=Homo sapiens GN=PABPC1 PE=1 SV=2;>tr|A0A087WTT1|A0A087WTT1_HUMAN Polyadenylate-binding protein OS=Homo sapiens GN=PABPC1 PE=1 SV=1;>tr|E7EQV3|E7EQV3_HUMAN Polyadenylate-binding protein OS=Homo sapie	26	17	70.67	0	323.31	12009000	18678000	12499000	1908100	14	15	15	14.6667	0.57735	2	7.33333
P35580	Myosin-10	MYH10	>sp|P35580|MYH10_HUMAN Myosin-10 OS=Homo sapiens GN=MYH10 PE=1 SV=3	2	33	229	0	323.31	2669500	13020000	16326000	2368700	3	17	23	14.3333	10.2632	3	4.77778
P36578;H3BU31;H3BTP7	60S ribosomal protein L4	RPL4	>sp|P36578|RL4_HUMAN 60S ribosomal protein L4 OS=Homo sapiens GN=RPL4 PE=1 SV=5;>tr|H3BU31|H3BU31_HUMAN 60S ribosomal protein L4 (Fragment) OS=Homo sapiens GN=RPL4 PE=1 SV=1;>tr|H3BTP7|H3BTP7_HUMAN 60S ribosomal protein L4 (Fragment) OS=Homo sapiens GN=RPL	4	16	47.697	0	129.67	15409000	23468000	31398000	5909900	12	10	19	13.6667	4.72582	5	2.73333
P15924	Desmoplakin	DSP	>sp|P15924|DESP_HUMAN Desmoplakin OS=Homo sapiens GN=DSP PE=1 SV=3	1	25	331.77	0	264.41	14706000	7089600	9683300	15732000	14	10	14	12.6667	2.3094	9	1.40741
Q9NR30	Nucleolar RNA helicase 2	DDX21	>sp|Q9NR30|DDX21_HUMAN Nucleolar RNA helicase 2 OS=Homo sapiens GN=DDX21 PE=1 SV=5	1	25	87.343	0	308.13	1240800	32588000	35352000	0	2	20	25	15.6667	12.0968	1	15.6667
Q60FE5;P21333;Q5HY54;A0A087WWY3	Filamin-A	FLNA	>tr|Q60FE5|Q60FE5_HUMAN Filamin-A OS=Homo sapiens GN=FLNA PE=1 SV=1;>sp|P21333|FLNA_HUMAN Filamin-A OS=Homo sapiens GN=FLNA PE=1 SV=4;>tr|Q5HY54|Q5HY54_HUMAN Filamin-A OS=Homo sapiens GN=FLNA PE=1 SV=1;>tr|A0A087WWY3|A0A087WWY3_HUMAN Filamin-A OS=Homo sapi	8	22	278.22	0	323.31	8745300	16255000	22736000	7529400	7	14	22	14.3333	7.50555	5	2.86667
Q6P2E9	Enhancer of mRNA-decapping protein 4	EDC4	>sp|Q6P2E9|EDC4_HUMAN Enhancer of mRNA-decapping protein 4 OS=Homo sapiens GN=EDC4 PE=1 SV=1	2	16	151.66	0	306.9	9691900	20518000	15530000	2144300	10	16	22	16	6	1	16
P05141	ADP/ATP translocase 2;ADP/ATP translocase 2, N-terminally processed	SLC25A5	>sp|P05141|ADT2_HUMAN ADP/ATP translocase 2 OS=Homo sapiens GN=SLC25A5 PE=1 SV=7	2	14	32.852	0	127.6	10719000	24639000	20831000	1426400	12	18	15	15	3	4	3.75
Q14690	Protein RRP5 homolog	PDCD11	>sp|Q14690|RRP5_HUMAN Protein RRP5 homolog OS=Homo sapiens GN=PDCD11 PE=1 SV=3	2	35	208.7	0	264.29	7796500	31882000	23610000	1448200	6	14	25	15	9.53939	4	3.75
P02751;H0Y7Z1	Fibronectin;Anastellin;Ugl-Y1;Ugl-Y2;Ugl-Y3	FN1	>sp|P02751|FINC_HUMAN Fibronectin OS=Homo sapiens GN=FN1 PE=1 SV=4;>tr|H0Y7Z1|H0Y7Z1_HUMAN Fibronectin (Fragment) OS=Homo sapiens GN=FN1 PE=1 SV=1	3	20	262.62	0	323.31	9325600	11624000	12757000	2373000	11	15	24	16.6667	6.65833	2	8.33333
Q9NVI7	ATPase family AAA domain-containing protein 3A	ATAD3A	>sp|Q9NVI7|ATD3A_HUMAN ATPase family AAA domain-containing protein 3A OS=Homo sapiens GN=ATAD3A PE=1 SV=2	2	19	71.368	0	166.89	12076000	27251000	25938000	6895100	9	22	16	15.6667	6.50641	5	3.13333
A0A1X7SBZ2;A0A1W2PQ51;Q92841	Probable ATP-dependent RNA helicase DDX17	DDX17	>tr|A0A1X7SBZ2|A0A1X7SBZ2_HUMAN Probable ATP-dependent RNA helicase DDX17 OS=Homo sapiens GN=DDX17 PE=1 SV=1;>tr|A0A1W2PQ51|A0A1W2PQ51_HUMAN Probable ATP-dependent RNA helicase DDX17 OS=Homo sapiens GN=DDX17 PE=1 SV=1;>sp|Q92841|DDX17_HUMAN Probable ATP-de	4	32	80.253	0	319.9	17983000	23952000	35845000	2666600	11	20	24	18.3333	6.65833	2	9.16667
Q15149	Plectin	PLEC	>sp|Q15149|PLEC_HUMAN Plectin OS=Homo sapiens GN=PLEC PE=1 SV=3	3	35	531.78	0	289.5	3138600	11267000	21128000	1571000	5	21	29	18.3333	12.2202	3	6.11111
F8W1R7;G3V1V0;P60660;J3KND3;G8JLA2;B7Z6Z4;F8VPF3	Myosin light polypeptide 6	PDE6H;MYL6	>tr|F8W1R7|F8W1R7_HUMAN Myosin light polypeptide 6 OS=Homo sapiens GN=MYL6 PE=1 SV=1;>tr|G3V1V0|G3V1V0_HUMAN Myosin light polypeptide 6 OS=Homo sapiens GN=MYL6 PE=1 SV=1;>sp|P60660|MYL6_HUMAN Myosin light polypeptide 6 OS=Homo sapiens GN=MYL6 PE=1 SV=2;>tr	14	13	16.29	0	252.5	23522000	53057000	66530000	37675000	10	17	22	16.3333	6.02771	10	1.63333
P35637;H3BPE7	RNA-binding protein FUS	FUS	>sp|P35637|FUS_HUMAN RNA-binding protein FUS OS=Homo sapiens GN=FUS PE=1 SV=1;>tr|H3BPE7|H3BPE7_HUMAN RNA-binding protein FUS OS=Homo sapiens GN=FUS PE=1 SV=1	2	15	53.425	0	165.55	30535000	45106000	73608000	16974000	16	19	18	17.6667	1.52753	7	2.52381
Q09666	Neuroblast differentiation-associated protein AHNAK	AHNAK	>sp|Q09666|AHNK_HUMAN Neuroblast differentiation-associated protein AHNAK OS=Homo sapiens GN=AHNAK PE=1 SV=2	1	32	629.09	0	198.62	8791600	16025000	16958000	1315300	10	25	25	20	8.66025	2	10
A9Z1X7;Q8IYB3;E9PCT1	Serine/arginine repetitive matrix protein 1	SRRM1	>tr|A9Z1X7|A9Z1X7_HUMAN Serine/arginine repetitive matrix protein 1 OS=Homo sapiens GN=SRRM1 PE=1 SV=1;>sp|Q8IYB3|SRRM1_HUMAN Serine/arginine repetitive matrix protein 1 OS=Homo sapiens GN=SRRM1 PE=1 SV=2;>tr|E9PCT1|E9PCT1_HUMAN Serine/arginine repetitive	6	14	103.39	0	64.609	25754000	21478000	27523000	13945000	14	19	18	17	2.64575	11	1.54545
Q9H6R4;A0A0A0MRW6	Nucleolar protein 6	NOL6	>sp|Q9H6R4|NOL6_HUMAN Nucleolar protein 6 OS=Homo sapiens GN=NOL6 PE=1 SV=2;>tr|A0A0A0MRW6|A0A0A0MRW6_HUMAN Nucleolar protein 6 OS=Homo sapiens GN=NOL6 PE=1 SV=1	3	34	127.59	0	286.79	9590500	44228000	38231000	0	9	27	26	20.6667	10.116	1	20.6667
P68363;P68366	Tubulin alpha-1B chain;Tubulin alpha-4A chain	TUBA1B;TUBA4A	>sp|P68363|TBA1B_HUMAN Tubulin alpha-1B chain OS=Homo sapiens GN=TUBA1B PE=1 SV=1;>sp|P68366|TBA4A_HUMAN Tubulin alpha-4A chain OS=Homo sapiens GN=TUBA4A PE=1 SV=1	2	16	50.151	0	323.31	29568000	54400000	44137000	14542000	11	23	22	18.6667	6.65833	7	2.66667
P68371;P04350	Tubulin beta-4B chain;Tubulin beta-4A chain	TUBB4B;TUBB4A	>sp|P68371|TBB4B_HUMAN Tubulin beta-4B chain OS=Homo sapiens GN=TUBB4B PE=1 SV=1;>sp|P04350|TBB4A_HUMAN Tubulin beta-4A chain OS=Homo sapiens GN=TUBB4A PE=1 SV=2	19	21	49.83	0	323.31	23496000	46487000	56346000	12806000	16	20	23	19.6667	3.51188	7	2.80952
Q5T749	Keratinocyte proline-rich protein	KPRP	>sp|Q5T749|KPRP_HUMAN Keratinocyte proline-rich protein OS=Homo sapiens GN=KPRP PE=1 SV=1	1	14	64.135	0	145.19	83453000	37523000	60810000	95477000	24	13	17	18	5.56776	19	0.947368
Q15233	Non-POU domain-containing octamer-binding protein	NONO	>sp|Q15233|NONO_HUMAN Non-POU domain-containing octamer-binding protein OS=Homo sapiens GN=NONO PE=1 SV=4	6	23	54.231	0	297.4	28363000	97330000	99528000	16010000	14	21	33	22.6667	9.60902	8	2.83333
Q02413	Desmoglein-1	DSG1	>sp|Q02413|DSG1_HUMAN Desmoglein-1 OS=Homo sapiens GN=DSG1 PE=1 SV=2	1	18	113.75	0	323.31	38842000	32139000	33450000	56732000	24	18	19	20.3333	3.21455	23	0.884058
A0A087X0X3;P52272	Heterogeneous nuclear ribonucleoprotein M	HNRNPM	>tr|A0A087X0X3|A0A087X0X3_HUMAN Heterogeneous nuclear ribonucleoprotein M OS=Homo sapiens GN=HNRNPM PE=1 SV=1;>sp|P52272|HNRPM_HUMAN Heterogeneous nuclear ribonucleoprotein M OS=Homo sapiens GN=HNRNPM PE=1 SV=3	11	22	77.569	0	157.91	23671000	73488000	78116000	17612000	16	30	32	26	8.7178	7	3.71429
P23246	Splicing factor, proline- and glutamine-rich	SFPQ	>sp|P23246|SFPQ_HUMAN Splicing factor, proline- and glutamine-rich OS=Homo sapiens GN=SFPQ PE=1 SV=2	2	26	76.149	0	244.53	56083000	110890000	138920000	7790200	17	28	43	29.3333	13.0512	2	14.6667
P11142;E9PKE3;E9PNE6;E9PQQ4;E9PQK7;E9PK54;E9PLF4;E9PN89	Heat shock cognate 71 kDa protein	HSPA8	>sp|P11142|HSP7C_HUMAN Heat shock cognate 71 kDa protein OS=Homo sapiens GN=HSPA8 PE=1 SV=1;>tr|E9PKE3|E9PKE3_HUMAN Heat shock cognate 71 kDa protein OS=Homo sapiens GN=HSPA8 PE=1 SV=1;>tr|E9PNE6|E9PNE6_HUMAN Heat shock cognate 71 kDa protein OS=Homo sapie	20	24	70.897	0	323.31	48170000	52540000	37921000	15353000	28	28	28	28	0	7	4
J3KTA4;P17844	Probable ATP-dependent RNA helicase DDX5	DDX5	>tr|J3KTA4|J3KTA4_HUMAN Probable ATP-dependent RNA helicase DDX5 OS=Homo sapiens GN=DDX5 PE=1 SV=1;>sp|P17844|DDX5_HUMAN Probable ATP-dependent RNA helicase DDX5 OS=Homo sapiens GN=DDX5 PE=1 SV=1	11	33	69.086	0	323.31	50336000	83883000	97909000	16790000	18	34	41	31	11.7898	8	3.875
A0A0A0MRM9;Q14978	Nucleolar and coiled-body phosphoprotein 1	NOLC1	>tr|A0A0A0MRM9|A0A0A0MRM9_HUMAN Nucleolar and coiled-body phosphoprotein 1 (Fragment) OS=Homo sapiens GN=NOLC1 PE=1 SV=1;>sp|Q14978|NOLC1_HUMAN Nucleolar and coiled-body phosphoprotein 1 OS=Homo sapiens GN=NOLC1 PE=1 SV=2	5	30	74.543	0	323.31	111860000	135170000	198720000	97809000	20	31	49	33.3333	14.6401	20	1.66667
B9A067;Q16891	MICOS complex subunit MIC60	IMMT	>tr|B9A067|B9A067_HUMAN MICOS complex subunit MIC60 OS=Homo sapiens GN=IMMT PE=1 SV=2;>sp|Q16891|MIC60_HUMAN MICOS complex subunit MIC60 OS=Homo sapiens GN=IMMT PE=1 SV=1	3	39	78.973	0	323.31	86918000	150950000	158110000	33904000	29	54	62	48.3333	17.2143	12	4.02778
P60709	Actin, cytoplasmic 1;Actin, cytoplasmic 1, N-terminally processed	ACTB	>sp|P60709|ACTB_HUMAN Actin, cytoplasmic 1 OS=Homo sapiens GN=ACTB PE=1 SV=1	10	28	41.736	0	323.31	239230000	383710000	401070000	221350000	52	58	71	60.3333	9.71253	30	2.01111
P35908	Keratin, type II cytoskeletal 2 epidermal	KRT2	>sp|P35908|K22E_HUMAN Keratin, type II cytoskeletal 2 epidermal OS=Homo sapiens GN=KRT2 PE=1 SV=2	1	56	65.432	0	323.31	919630000	481920000	343980000	917720000	90	81	76	82.3333	7.0946	95	0.866667
P35579	Myosin-9	MYH9	>sp|P35579|MYH9_HUMAN Myosin-9 OS=Homo sapiens GN=MYH9 PE=1 SV=4	5	89	226.53	0	323.31	123140000	228110000	220540000	111580000	66	123	127	105.333	34.1223	35	3.00952

## Sheet: 3. Proteins in RLBs
Gene_names
MYH9
ACTB
IMMT
DDX5
SFPQ
HSPA8
HNRNPM
NONO
NOL6
AHNAK
TUBB4B
TUBA1B
DDX17
PLEC
FUS
FN1
EDC4
DDX21
ATAD3A
CHCHD3
SLC25A5
PDCD11
PABPC1
MYH10
FLNA
DHX30
MYO1C
RPL4
DHX9
BAG2
NOP56
HNRNPL
FXR1
HNRNPU
TMPO
MVP
VIM
RPL6
RRP1B
TGM2
HNRNPK
NUMA1
HNRNPH1
RPS14
PGAM5
CHCHD6
RRBP1
FTSJ3
TUBB
CKAP4
SRRM2
PSPC1
HIST1H4A
DDX54
SSBP1
DNAJC13
RPS6
SAMM50
DDX3X
RBM14
RPS2
MATR3
RPS8
ANXA2
HNRNPA2B1
RRP12
MTX2
RPL24
UBTF
CEP131
PRPF6
HIST1H2BN
BMS1
EEF1A1P5
RPL27A
HNRNPA3
DDX50
SLTM
DDX47
FMR1
NPM1
DBN1
RTCB
POLDIP3
NOLC1
CLTC
BCLAF1
PRPF4B
EIF4G1
RBM15
RPS3A
RPS11
RPL18
PRRC2A
HNRNPA1
HNRNPUL1
AATF
RPS4X
SQSTM1
SEC16A
RRP7A
SMC1A
ARL6IP4
HSPA5
RBMX
RPSA
RPL19
HSPA9
FBL
COIL
LMNA
ERLIN1
RPL3
GNAI2
RPS3
RPS20
SNRPA
LACTB
PCM1
DDX10
CAPRIN1
CTNNA1
RBM39
SNRNP200
HS2ST1
MYO5A
ATAD3B
FXR2
TAF15
HSPB1
ZNF512
COL12A1
MYO19
EBNA1BP2
PRPF40A
RPL8
VDAC2
CTNND1
RANBP2
SEC13
DHX15
KHDRBS1
MYO1B
CTNNB1
SF1
ADAR
CHTOP
DHX33
G3BP1
NOL10
GPATCH4
RACGAP1
RFC1
MKI67
HNRNPF
HSPD1
PHB
LAMC2
ACTA1
CHMP4B
ANXA1
RPS17
LAMB3
SNRPD1
HERC2
HIST1H3A
PEO1
PLOD3
RPS27L
HNRNPDL
NGDN
PRR11
CDKN2AIPNL
NOP58
PPP1CC
RPL23
UQCRH
MAP7D1
DDX1
KIF23
RPS12
RRS1
CHERP
RPS5
MYO6
RMDN3
RPS18
TUBA1C

## Sheet: 4. Proteins in SA SG proteome
Gene_names
ACTBL2
ACTR1A
ACTR1B
ADAR
AGO2
ALDH18A1
ANP32E
ANXA1
ANXA6
ANXA7
APEX1
ARPC1B
ATAD2
ATAD3A
ATP5A1
BAG3
BRAT1
C15orf52
CAP1
CBFB
CBX1
CCT3
CCT6A
CDC5L
CDC73
CDK1
CENPB
CFL1
CHCHD3
CHORDC1
CLIC4
CNOT1
CORO1B
CPSF3
CPSF6
CPSF7
CSE1L
CSTF1
CTNNA2
CTNND1
CTTNBP2NL
CWC22
DAZAP1
DCD
DDX19A
DDX21
DDX47
DDX50
DHX30
DKC1
DCTN1
DNAJA1
DNAJC8
DPYSL2
DPYSL3
DSP
DST
DYNLL2
EIF2A
EIF2S2
EIF3B
EIF3D
EIF3G
EIF3J
EIF3K
EIF3L
EIF3M
EIF4A1
EIF4B
EIF4H
ELAVL1
ELAVL2
EPPK1
ETF1
FHL1
FMR1
FSCN1
G3BP1
GFPT1
GNB2
H1F0
H1FX
H2AFV
HNRNPUL1
HELZ
HMGA1
HMGB3
HMGN1
HNRNPA3
HNRNPAB
HNRNPH2
HSP90AA1
HSPA4
HSPD1
IK
IPO7
ITGB1
KANK2
KHDRBS3
KIAA1524
KIF23
KPNA1
KPNA2
KPNA6
KPNB1
LBR
LEMD3
LMNA
LSM14B
LSM3
LUC7L
LUZP1
MACF1
MAGEA4
MAGED2
MAP4
MAP4K4
MAPRE1
MARS
MCM4
MCM5
MCM7
METAP1
MEX3A
MFAP1
MKI67
MSH6
MSI2
MTHFD1
MYO6
NEXN
NOP58
NOSIP
NSUN2
NTMT1
NUDC
NUP205
NUP98
ORF1
PAK4
PALLD
PAWR
PCNA
PDCD6IP
PDLIM1
PDLIM5
PDS5B
PELO
PFDN4
PGAM5
PHLDB2
PKP2
POLR2B
PPME1
PPP1R10
PPP1R18
PPP2R1A
PRDX1
PRDX6
PRKRA
PRMT1
PRMT5
PSMD2
PTBP3
PTGES3
PUM2
PYCR1
RAB1A
RACGAP1
RAD21
RANBP1
RBBP4
RBFOX1
RBM12B
RBM26
RBMS1
RCC1
RCC2
RFC3
RFC4
RGPD3
RSL1D1
S100A7A
S100A9
SAFB2
SEC24C
SFN
SFRS3
SIPA1L1
SMARCA1
SMC4
SMU1
SNRPF
SNTB2
SORBS1
SPATS2L
SPECC1L
SRI
SRRT
SRSF4
STAT1
STIP1
SUGP2
SUN1
SYCP3
TARDBP
TCEA1
TCP1
TIA1
TMOD3
TNKS1BP1
TNPO2
TOMM34
TPM2
TRIM21
TRIP6
TUBA1C
TUBA3C
TUBA4A
TUBB3
TUBB8
TUFM
TXN
U2AF1
UBA1
USP5
VASP
VCP
YES1
YWHAB
YWHAQ
ZC3H14
ZNF638
ATXN2
ATXN2L
BANF1
C22orf28
CALML5
CAPRIN1
CAPZA2
CARHSP1
CELF1
CIT
CNN3
CRYAB
DDX1
DDX3X
DDX6
DTX3L
EIF3A
EIF3E
EIF3F
EIF3H
EIF3I
EIF4G1
EIF4G2
FAM98A
FBL
FLNB
FTSJ3
FXR2
G3BP2
HELZ2
HSPA9
IGF2BP2
IGF2BP3
LARP1
LARP4
LPP
LSM14A
MAGED1
MAGOHB
MOV10
NUFIP2
PABPC4
PDLIM4
PRRC2C
PUM1
PURA
PURB
RBMS2
RNH1
STAU1
STAU2
SYNCRIP
TIAL1
TNRC6B
TPM1
TRIM56
UBAP2
UBAP2L
UPF1
USP10
YARS
YBX3
YTHDF1
YTHDF3
YWHAH
ZC3HAV1
C14orf166
CSDE1
DSTN
EDC4
FAM120A
FNDC3B
FUBP3
FXR1
IGF2BP1
PFN2
PRRC2A
RNF214
STRAP
TNPO1
TRIM25
YTHDF2
ZC3H7A
ZC3H7B
WDR62
MAPK8
OGG1
OGFOD1
EIF2AK1
RHOA
ROCK1
SRSF1
SND1
TRDMT1
TNKS
PARP12
PARG
HABP4
EWSR1
SMG1
Rent2
PQBP1
PRKCA
DYRK3
TERT
SORBS3
MAEL
SRP9
MEX3C
DDX58
SYNE1
EIF2AK2
RBPMS
DZIP1
CDK2
DERA
AKAP9
APOBEC3G
BRF1
CALR3
CCAR1
CIRBP
CPEB1
DYNC1H1
DISC1
PTK2
FASTK
GRB7
MEX3B
ELAVL4
IPO8
PPIP5K1
KLC1
LIN28A
MBNL1
NXF1
CASC3
MSI1
PKP3
PXDNL
PHB2
GNB2L1
RBM42
DHX36
RC3H1
RPS6KA3
SERBP1
SAMD4A
SMN1
TDRD3
TRAF2
ZFP36
EIF4E
GSPT1
XRN1
CHP1
TSC1
CNBP
UBL4A
TPT1
mTor
RAPTOR
DCP1A
EIF2S1
FUS
HNRNPA1
HNRNPA2B1
HNRNPK
HSPB1
KHDRBS1
KHSRP
NONO
PABPC1
PCBP2
PFN1
SFPQ
TAF15
YBX1

## Sheet: 5. RLB overlap with SA-SGs 
Gene_names
ADAR
ANXA1
ATAD3A
CHCHD3
CTNND1
DDX21
DDX47
DDX50
DHX30
FMR1
G3BP1
HNRNPUL1
HNRNPA3
HSPD1
KIF23
LMNA
MKI67
MYO6
NOP58
PGAM5
RACGAP1
TUBA1C
CAPRIN1
DDX1
DDX3X
EIF4G1
FBL
FTSJ3
FXR2
HSPA9
EDC4
FXR1
PRRC2A
FUS
HNRNPA1
HNRNPA2B1
HNRNPK
HSPB1
KHDRBS1
NONO
PABPC1
SFPQ
TAF15

## Sheet: 6. RLB proteins not in SA-SGs 
Gene_names
MYH9
ACTB
IMMT
DDX5
HSPA8
HNRNPM
NOL6
AHNAK
TUBB4B
TUBA1B
DDX17
PLEC
FN1
SLC25A5
PDCD11
MYH10
FLNA
MYO1C
RPL4
DHX9
BAG2
NOP56
HNRNPL
HNRNPU
TMPO
MVP
VIM
RPL6
RRP1B
TGM2
NUMA1
HNRNPH1
RPS14
CHCHD6
RRBP1
TUBB
CKAP4
SRRM2
PSPC1
HIST1H4A
DDX54
SSBP1
DNAJC13
RPS6
SAMM50
RBM14
RPS2
MATR3
RPS8
ANXA2
RRP12
MTX2
RPL24
UBTF
CEP131
PRPF6
HIST1H2BN
BMS1
EEF1A1P5
RPL27A
SLTM
NPM1
DBN1
RTCB
POLDIP3
NOLC1
CLTC
BCLAF1
PRPF4B
RBM15
RPS3A
RPS11
RPL18
AATF
RPS4X
SQSTM1
SEC16A
RRP7A
SMC1A
ARL6IP4
HSPA5
RBMX
RPSA
RPL19
COIL
ERLIN1
RPL3
GNAI2
RPS3
RPS20
SNRPA
LACTB
PCM1
DDX10
CTNNA1
RBM39
SNRNP200
HS2ST1
MYO5A
ATAD3B
ZNF512
COL12A1
MYO19
EBNA1BP2
PRPF40A
RPL8
VDAC2
RANBP2
SEC13
DHX15
MYO1B
CTNNB1
SF1
CHTOP
DHX33
NOL10
GPATCH4
RFC1
HNRNPF
PHB
LAMC2
ACTA1
CHMP4B
RPS17
LAMB3
SNRPD1
HERC2
HIST1H3A
PEO1
PLOD3
RPS27L
HNRNPDL
NGDN
PRR11
CDKN2AIPNL
PPP1CC
RPL23
UQCRH
MAP7D1
RPS12
RRS1
CHERP
RPS5
RMDN3
RPS18
